# Supplementary material for: Lectin PLL3, a Novel Monomeric Member of the Seven-Bladed β-Propeller Lectin Family
Source: Molecules. 2019 Dec 11;24(24):4540. doi: 10.3390/molecules24244540 (PMC6943638; doi:10.3390/molecules24244540)
Supplement: Supplementary file 1 [file molecules-24-04540-s001.zip]

Archive with 9 entries (8 files):
- FileS1.docx
- __MACOSX/
- __MACOSX/._FileS1.docx
- TableS1.xlsx
- __MACOSX/._TableS1.xlsx
- TableS2.xlsx
- __MACOSX/._TableS2.xlsx
- Supplementary_Materials.docx
- __MACOSX/._Supplementary_Materials.docx
