# Supplementary material for: Lectin PLL3, a Novel Monomeric Member of the Seven-Bladed β-Propeller Lectin Family
Source: Molecules. 2019 Dec 11;24(24):4540. doi: 10.3390/molecules24244540 (PMC6943638; doi:10.3390/molecules24244540)
Supplement: Supplementary file 1 [file molecules-24-04540-s001.zip › TableS1.xlsx]

## Sheet: PLU35_second_noheader
ATF	1
28	26
Checksum_ImageFile=1c3a3c74ef9085e76ec6e13e9283f652
Checksum_ResultFile=ed988ab063b90f95b23165999056570f
Type=GenePix Results 3
DateTime=2018/02/16 13:52:38
Settings=
GalFile=D:\InnoScan\Matej\GAL\GAL_Eva_glyko\OSPS280715_gal_edit_alignment_Eva.gal
PixelSize=5
Wavelengths=532, 488
ImageFiles=D:\InnoScan\Matej\Scans\01_Glycan_array\2017-10-09_Eva_5_CV39L,BP39L\2018-02-16_13h52m40_5µm_Manual_532-50.0%-high_488-50.0%-high_PLU35_second.tif 0, D:\InnoScan\Matej\Scans\01_Glycan_array\2017-10-09_Eva_5_CV39L,BP39L\2018-02-16_13h52m40_5µm_Manual_532-50.0%-high_488-50.0%-high_PLU35_second.tif 1
Gridding : Find mode = Grid + Blocks + Spots | Fixed Diameter = Dth | Max position offset (% pitch) = 4
Photometric calculations : S/B border width (pixels) = 2.0 | Background diameter (pitch) = 1.5
RatioFormulations=W2/W1 (532/635)
FeatureType=Circular
Barcode=
BackgroundSubtraction=LocalFeature
Normalization=None
ImageOrigin=2058, 18
ImageSize=21875.0, 73945.0
Creator=Mapix 8.1.1
Scanner=is1100al 11LA2 1115002
Temperature=27.4
Comment=
Velocity=35 l/s
LaserPower=10.0, 10.0
PMTGain=50, 50
Supplier=BioRobotics
ArrayerSoftwareName=TAS Application Suite (MicroGrid II)
ArrayerSoftwareVersion=2.7.1.18
Block	Column	Row	Name	ID	X	Y	Dia.	F488 Median	F488 Mean	F488 SD	B488 Median	B488 Mean	B488 SD	% > B488+1SD	% > B488+2SD	F488 % Sat.	F Pixels	B Pixels	Flags	Normalisation	F488 Median - B488	F488 Mean - B488	SNR 488	F488 Total Intensity	AutoFlag
1	21	1	1	21	13001	5314	100	65352	59086.3	9746.51	269	367.78	936.36	100	100	49.03	257	15524	0	Undefined	65083	58817.3	62.71	15185175	1
2	21	1	1	189	22990	5314	100	54632	52736.9	7286.15	901	953.9	793.41	100	100	1.95	257	15524	0	Undefined	53731	51835.9	65.27	13553376	2
17	21	1	1	2709	13021	41313	100	45714	42394.7	9011.67	216	301.63	774.82	100	100	0	254	15529	0	Undefined	45498	42178.7	54.33	10768254	3
9	21	1	1	1365	13001	23307	100	43414	40069.7	8882.88	261	344.83	797.67	100	100	0	256	15523	0	Undefined	43153	39808.7	49.8	10257844	4
10	21	1	1	1533	22990	23312	100	38399.5	37047.9	4931.83	299	437.85	1004.31	100	100	0	256	15523	0	Undefined	38100.5	36748.9	36.45	9484276	5
18	21	1	1	2877	22990	41313	100	36306.5	33948.2	6909.52	344	494.5	1369.22	100	100	0	254	15529	0	Undefined	35962.5	33604.2	24.43	8622841	6
22	3	1	911	3531	14935	50349	100	4811.5	4002.49	2555.55	209	247.99	186.43	100	99	0	256	15523	0	Undefined	4602.5	3793.49	20.14	1024637	7
6	2	4	2502	905	14470	15844	100	4619	3764.5	1914.96	291	313.47	165.1	100	98	0	257	15524	0	Undefined	4328	3473.5	20.9	967477	8
13	3	1	911	2019	4956	32354	100	4116	3468.18	1738.76	288	330.29	278.19	100	98	0	256	15523	0	Undefined	3828	3180.18	11.28	887854	9
22	2	4	2502	3593	14485	51859	100	3968	3843.02	3644.76	228	246.89	129.11	100	98	0	256	15523	0	Undefined	3740	3615.02	27.85	983812	10
24	1	2	9003	3886	13965	55364	100	3917.5	3993.51	1463.56	187	205.5	117.35	100	100	0	256	15523	0	Undefined	3730.5	3806.51	32.28	1022339	11
13	2	4	2502	2081	4491	33834	100	3370	3001.45	1137.37	261	286.7	302.58	98	96	0	256	15523	0	Undefined	3109	2740.45	8.97	768370	12
8	5	1	531	1181	15745	18868	100	3300.5	2684.78	1430.97	254	278.15	142.51	99	93	0	254	15529	0	Undefined	3046.5	2430.78	16.89	681935	13
2	12	2	120	201	18955	5809	100	3377	2728.85	1578.27	332	349.06	147.92	98	90	0	257	15524	0	Undefined	3045	2396.85	16.09	701314	14
7	1	2	9003	1030	3966	19348	100	3259	3269.06	845.98	250	272.46	248.9	100	100	0	254	15529	0	Undefined	3009	3019.06	12.04	830342	15
4	1	2	9001	526	14045	10399	100	3227	2990.51	2007.66	295	315.79	261.7	96	78	0	257	15524	0	Undefined	2932	2695.51	10.22	768560	16
17	12	2	120	2721	8981	41803	100	3093	2582.78	1336.37	194	218.11	345.99	97	78	0	254	15529	0	Undefined	2899	2388.78	6.83	656027	17
24	5	1	531	3869	15755	54864	100	3193.5	2850.21	1292.51	295	317.48	162.22	99	98	0	256	15523	0	Undefined	2898.5	2555.21	15.61	729655	18
24	4	1	629	3868	15310	54854	100	3168	2592.65	1535.23	280	301.91	148.8	98	94	0	256	15523	0	Undefined	2888	2312.65	15.39	663718	19
23	1	2	9003	3718	3991	55354	100	2924.5	2912.01	487.83	172	191.25	140.35	100	100	0	256	15523	0	Undefined	2752.5	2740.01	19.39	745474	20
8	4	1	629	1180	15300	18858	100	2954.5	2532.69	1465.75	239	258.51	139.12	97	92	0	254	15529	0	Undefined	2715.5	2293.69	16.35	643304	21
5	2	4	2502	737	4481	15844	100	2902	2675.75	1099.62	209	230.42	172.24	99	97	0	257	15524	0	Undefined	2693	2466.75	14.2	687669	22
18	2	1	83	2858	14470	41308	100	2874	2402.22	1319.11	209	231.69	184.59	97	91	0	254	15529	0	Undefined	2665	2193.22	11.76	610164	23
9	12	2	120	1377	8981	23807	100	2836.5	2175.71	1360.03	198	214.97	114.4	98	92	0	256	15523	0	Undefined	2638.5	1977.71	17.14	556981	24
23	5	1	531	3701	5781	54859	100	2801.5	2373.18	1371.79	168	186.5	259	96	77	0	256	15523	0	Undefined	2633.5	2205.18	8.44	607534	25
23	4	1	629	3700	5326	54844	100	2784	2426.05	1372.8	168	186.98	257.27	95	80	0	256	15523	0	Undefined	2616	2258.05	8.7	621069	26
18	12	2	120	2889	18975	41813	100	2836.5	2358.06	1249.97	231	249.46	137.43	99	94	0	254	15529	0	Undefined	2605.5	2127.06	15.34	598948	27
4	8	2	1401	533	17200	10394	100	2898	2982.6	1775.95	400	435.82	675.18	76	61	0	257	15524	0	Undefined	2498	2582.6	3.77	766529	28
6	1	2	9002	862	14015	14849	100	2756	2695.62	1699.81	265	284.98	136.82	100	97	0	257	15524	0	Undefined	2491	2430.62	17.62	692775	29
15	4	1	629	2356	5321	36858	100	2681.5	2285.07	1179.8	273	292.8	160.67	97	89	0	254	15529	0	Undefined	2408.5	2012.07	12.4	580407	30
22	1	6	8007	3634	14020	52849	100	2625.5	2231.79	1275.31	235	254.17	129.55	98	97	0	256	15523	0	Undefined	2390.5	1996.79	15.26	571338	31
12	3	1	910	1851	14945	27894	100	2675.5	2523.32	1476.29	314	361.86	240.7	99	92	0	256	15523	0	Undefined	2361.5	2209.32	8.98	645971	32
2	2	1	83	170	14450	5314	100	2629	2193.28	1108.85	280	305.46	157.82	96	89	0	257	15524	0	Undefined	2349	1913.28	11.96	563673	33
2	2	8	3401	317	14445	8814	100	2614	2246.95	1437.74	269	287.85	264.35	91	70	0	257	15524	0	Undefined	2345	1977.95	7.41	577467	34
4	2	4	2501	569	14505	11389	100	2644	2721.82	585.24	306	338.65	191.75	100	100	0	257	15524	0	Undefined	2338	2415.82	12.43	699508	35
7	4	1	629	1012	5301	18848	100	2573	2194.8	1186.91	239	267.62	253	94	81	0	254	15529	0	Undefined	2334	1955.8	7.62	557479	36
2	2	6	3001	275	14455	7814	100	2588	2370.37	1587.21	269	291.87	179.05	94	82	0	257	15524	0	Undefined	2319	2101.37	11.61	609185	37
22	1	2	9002	3550	14030	50854	100	2514.5	2477.1	1730.77	201	221.46	116.01	99	96	0	256	15523	0	Undefined	2313.5	2276.1	19.44	634138	38
8	2	4	2601	1241	14385	20358	100	2520.5	2142.65	1186.74	224	241.23	125.63	98	92	0	254	15529	0	Undefined	2296.5	1918.65	15.14	544232	39
2	1	8	8009	316	14000	8819	100	2536	2252.88	1148.49	273	291.85	171.97	98	92	0	257	15524	0	Undefined	2263	1979.88	11.4	578990	40
2	5	7	Str	299	15795	8314	100	2536	2222.5	1230.64	276	299.58	344.94	90	71	0	257	15524	0	Undefined	2260	1946.5	5.57	571182	41
17	2	1	83	2690	4486	41303	100	2483	2094.65	1129.31	239	272.07	567.51	75	61	0	254	15529	0	Undefined	2244	1855.65	3.21	532042	42
4	1	6	8006	610	14050	12379	100	2502	2345.9	1375.77	276	295.66	135.24	99	94	0	257	15524	0	Undefined	2226	2069.9	15.16	602896	43
23	8	6	1411	3809	7121	57359	100	2390	2281.3	1472.68	164	178.22	107.41	99	94	0	256	15523	0	Undefined	2226	2117.3	19.58	584012	44
8	8	6	1411	1289	17090	21368	100	2434.5	2108.07	1220.39	209	226.26	177.83	97	85	0	254	15529	0	Undefined	2225.5	1899.07	10.58	535451	45
2	7	7	Str	301	16700	8314	100	2472	2175.35	1099.06	291	306.9	170.67	94	86	0	257	15524	0	Undefined	2181	1884.35	10.95	559064	46
12	1	2	9001	1870	14050	28389	100	2447.5	2612.16	1759.86	273	293.06	148.91	98	92	0	256	15523	0	Undefined	2174.5	2339.16	15.57	668712	47
18	2	6	3001	2963	14475	43818	100	2374.5	2087.89	1333.01	201	220.9	160.02	98	87	0	254	15529	0	Undefined	2173.5	1886.89	11.67	530325	48
23	8	8	1415	3851	7121	58354	100	2335.5	2027.79	1112.43	168	183.98	99.06	100	97	0	256	15523	0	Undefined	2167.5	1859.79	18.61	519114	49
4	8	6	1409	617	17190	12394	100	2483	2464.49	1418.33	317	338.21	188.24	99	94	0	257	15524	0	Undefined	2166	2147.49	11.3	633374	50
12	8	2	1401	1877	17205	28399	100	2408.5	2318.84	1411.48	254	273.89	222.48	96	84	0	256	15523	0	Undefined	2154.5	2064.84	9.19	593622	51
17	7	2	1416	2716	6756	41818	100	2339	2126.35	1236.89	190	207.77	147.87	100	92	0	254	15529	0	Undefined	2149	1936.35	12.98	540092	52
24	1	4	8004	3928	13970	56379	100	2328	2127.62	1279.31	201	217.27	119.81	99	93	0	256	15523	0	Undefined	2127	1926.62	15.95	544670	53
2	7	4	1502	238	16695	6814	100	2435	2217.77	1215.85	314	358.61	888.83	68	54	0	257	15524	0	Undefined	2121	1903.77	2.09	569967	54
18	7	2	1416	2884	16720	41828	100	2354	2121.59	1122.98	258	273.35	128.13	98	94	0	254	15529	0	Undefined	2096	1863.59	14.42	538883	55
11	7	2	1417	1708	6776	28389	100	2307	2316.49	1523.26	216	247.25	466.93	78	61	0	256	15523	0	Undefined	2091	2100.49	4.43	593021	56
18	5	7	Str	2987	15805	44313	100	2296.5	1883.7	1218.68	209	224.67	149.37	92	76	0	254	15529	0	Undefined	2087.5	1674.7	11.11	478461	57
22	4	7	907	3658	15380	53364	100	2348	2368.81	472.1	261	287.35	187.02	100	100	0	256	15523	0	Undefined	2087	2107.81	11.13	606416	58
4	8	8	1413	659	17195	13394	100	2401	2232.48	1037.43	321	344.87	177.55	100	96	0	257	15524	0	Undefined	2080	1911.48	10.63	573748	59
23	1	4	8004	3760	3966	56349	100	2251	2085.68	1089.53	172	188.57	105.94	100	99	0	256	15523	0	Undefined	2079	1913.68	17.91	533933	60
4	12	4	126	579	18995	11394	100	2464	2224.59	1253.58	392	408.19	158.91	97	87	0	257	15524	0	Undefined	2072	1832.59	11.43	571719	61
20	8	2	1401	3221	17215	46396	100	2275.5	2187.61	1474.46	209	225.8	145.47	98	86	0	256	15520	0	Undefined	2066.5	1978.61	13.49	560028	62
10	1	8	8009	1660	13995	26817	100	2309	2034.8	1052.74	243	261.4	161.95	97	91	0	256	15523	0	Undefined	2066	1791.8	10.95	520910	63
12	1	6	8006	1954	14040	30384	100	2288.5	2102.73	1197.35	224	241.94	122.57	98	95	0	256	15523	0	Undefined	2064.5	1878.73	15.18	538299	64
18	1	2	3502	2878	14020	41818	100	2268	1951.69	996.66	209	229.65	130.84	99	96	0	254	15529	0	Undefined	2059	1742.69	13.16	495729	65
6	4	7	907	970	15355	17344	100	2277	2213.92	481.47	258	282.35	173.79	100	100	0	257	15524	0	Undefined	2019	1955.92	11.11	568978	66
18	7	7	Str	2989	16715	44328	100	2249.5	1942.14	978.76	246	271.43	219.33	96	84	0	254	15529	0	Undefined	2003.5	1696.14	7.62	493303	67
8	3	3	916	1221	14840	19863	100	2223	2144.43	1342.74	228	246.36	118.46	97	90	0	254	15529	0	Undefined	1995	1916.43	16.02	544686	68
12	7	2	1417	1876	16745	28399	100	2266	2235.73	1502.9	273	293.11	188.69	94	78	0	256	15523	0	Undefined	1993	1962.73	10.3	572346	69
4	12	2	121	537	18995	10389	100	2319	1965.08	998.07	332	359.7	391.99	85	66	0	257	15524	0	Undefined	1987	1633.08	4.1	505026	70
7	8	6	1411	1121	7111	21353	100	2183.5	1922.64	1164.08	198	212.05	135.05	96	88	0	254	15529	0	Undefined	1985.5	1724.64	12.67	488351	71
18	8	6	1408	2969	17175	43833	100	2268	2123.31	1056.08	284	301.81	177.88	99	96	0	254	15529	0	Undefined	1984	1839.31	10.24	539320	72
23	8	7	Str	3830	7116	57864	100	2141	1854.77	980.78	164	177.51	95.01	99	94	0	256	15523	0	Undefined	1977	1690.77	17.65	474822	73
24	2	4	2601	3929	14410	56369	100	2176.5	1887.27	1131.46	201	221.72	187.73	94	81	0	256	15523	0	Undefined	1975.5	1686.27	8.87	483140	74
17	2	6	3001	2795	4481	43818	100	2197	1944.38	1073.13	224	263.3	772.08	70	56	0	254	15529	0	Undefined	1973	1720.38	2.18	493872	75
19	12	4	126	3099	9026	47401	100	2152.5	1871.38	1240.49	183	196.07	103.57	96	90	0	256	15520	0	Undefined	1969.5	1688.38	16.18	479073	76
23	2	6	3302	3803	4426	57354	100	2144.5	1842.61	992.56	179	196.72	285.66	93	75	0	256	15523	0	Undefined	1965.5	1663.61	5.76	471709	77
24	8	6	1411	3977	17105	57364	100	2183.5	1954.4	1331.02	228	246.54	166.48	96	83	0	256	15523	0	Undefined	1955.5	1726.4	10.26	500326	78
13	4	7	907	2146	5391	35339	100	2234.5	2189.23	439.38	280	304.76	207.08	100	100	0	256	15523	0	Undefined	1954.5	1909.23	9.1	560442	79
20	7	2	1417	3220	16755	46401	100	2141	2225.03	1431.06	209	226.67	164.53	97	87	0	256	15520	0	Undefined	1932	2016.03	12.15	569607	80
23	3	3	916	3741	4896	55854	100	2102	1866.86	1115.73	172	187.68	147.21	98	89	0	256	15523	0	Undefined	1930	1694.86	11.41	477916	81
6	12	2	122	873	18960	14849	100	2203	1885.93	946.52	276	299.2	152.51	100	96	0	257	15524	0	Undefined	1927	1609.93	10.4	484685	82
8	9	2	1258	1206	17520	19388	100	2129.5	1980.29	1171.2	213	235.76	209.09	93	79	0	254	15529	0	Undefined	1916.5	1767.29	8.34	502993	83
20	2	4	2501	3257	14515	47401	100	2098	2112.94	548.81	205	226.48	140.79	100	100	0	256	15520	0	Undefined	1893	1907.94	13.4	540912	84
18	1	8	8009	3004	14025	44833	100	2090.5	1787.2	1105.4	201	235.56	596.18	63	57	0	254	15529	0	Undefined	1889.5	1586.2	2.6	453948	85
11	12	4	126	1755	9016	29394	100	2079	1822.55	1071.03	190	209.06	125.39	98	91	0	256	15523	0	Undefined	1889	1632.55	12.87	466574	86
12	2	8	3501	1997	14495	31399	100	2103.5	1878.68	1188.14	216	243.07	526.92	71	55	0	256	15523	0	Undefined	1887.5	1662.68	3.1	480941	87
9	7	7	Str	1477	6726	26327	100	2098	1777.01	1083.13	213	233.61	191.66	90	72	0	256	15523	0	Undefined	1885	1564.01	8.05	454914	88
6	8	4	1406	911	17165	15839	100	2098	2068.81	1356.31	216	232.02	116.61	97	88	0	257	15524	0	Undefined	1882	1852.81	15.75	531683	89
18	2	8	3401	3005	14475	44833	100	2062.5	1873.56	1317.47	205	234.65	564.2	59	52	0	254	15529	0	Undefined	1857.5	1668.56	2.9	475883	90
18	7	4	1502	2926	16720	42843	100	2053	1950.89	1046.18	213	235.39	248.02	98	79	0	254	15529	0	Undefined	1840	1737.89	6.92	495527	91
4	2	5	94	590	14495	11889	100	2113	1886.38	1027.02	284	300.84	135.78	98	93	0	257	15524	0	Undefined	1829	1602.38	11.68	484799	92
20	4	3	631	3238	15420	46901	100	2036	2072.77	430.73	209	234.91	231.84	100	100	0	256	15520	0	Undefined	1827	1863.77	7.93	530629	93
4	4	3	631	550	15395	10889	100	2173	2276.01	860.29	347	372.41	174.41	100	98	0	257	15524	0	Undefined	1826	1929.01	10.91	584934	94
13	1	2	9002	2038	4046	32839	100	2088.5	2015.54	1157.73	265	280.18	119.83	99	92	0	256	15523	0	Undefined	1823.5	1750.54	14.48	515977	95
22	9	2	1257	3558	17615	50859	100	2122	1977.68	995.78	299	318.31	155.73	99	97	0	256	15523	0	Undefined	1823	1678.68	10.66	506286	96
12	12	4	126	1923	18995	29399	100	2024.5	1791.17	1155.59	205	233.62	428.68	70	58	0	256	15523	0	Undefined	1819.5	1586.17	3.63	458540	97
23	1	3	111	3739	3971	55864	100	1991	1760.87	841.69	172	191.12	163.27	99	93	0	256	15523	0	Undefined	1819	1588.87	9.61	450782	98
7	4	7	908	1138	5306	21838	100	2066	2141.08	476.79	254	316.82	522.58	100	99	0	254	15529	0	Undefined	1812	1887.08	3.49	543835	99
12	2	4	2501	1913	14495	29399	100	2051	2099.54	583.65	243	270.08	193.34	100	99	0	256	15523	0	Undefined	1808	1856.54	9.46	537481	100
2	8	6	1408	281	17150	7814	100	2102	2240.64	1414.51	295	313.45	165.81	95	84	0	257	15524	0	Undefined	1807	1945.64	11.62	575845	101
22	2	6	3301	3635	14480	52849	100	2016	1812.17	1099.43	209	226.56	120.84	98	91	0	256	15523	0	Undefined	1807	1603.17	13.12	463915	102
4	3	3	914	549	14945	10889	100	2161	1944.03	963.56	355	372.48	156.05	99	92	0	257	15524	0	Undefined	1806	1589.03	10.07	499615	103
19	12	2	121	3057	9021	46381	100	1984	1677.7	926.2	183	199.23	108.14	99	94	0	256	15520	0	Undefined	1801	1494.7	13.67	429492	104
12	2	5	94	1934	14495	29899	100	2038.5	1771.29	923.3	239	278.19	528.32	75	61	0	256	15523	0	Undefined	1799.5	1532.29	2.83	453449	105
6	9	2	1257	870	17595	14829	100	2023	2068.83	1353.84	228	246.53	179.37	93	83	0	257	15524	0	Undefined	1795	1840.83	10.16	531690	106
11	12	2	121	1713	9021	28389	100	1987.5	1772.07	884.16	194	210.37	121.14	99	97	0	256	15523	0	Undefined	1793.5	1578.07	12.89	453651	107
8	8	8	1415	1331	17085	22368	100	1991	1746.5	877.22	201	218.72	135.81	97	90	0	254	15529	0	Undefined	1790	1545.5	11.25	443611	108
16	4	1	629	2524	15300	36878	100	2023.5	1852.34	1001.74	239	305.13	1256.93	60	21	0	254	15529	0	Undefined	1784.5	1613.34	1.23	470494	109
23	10	2	1242	3727	8026	55349	100	1961.5	1887.66	1055.02	183	201.48	138.62	98	93	0	256	15523	0	Undefined	1778.5	1704.66	12.16	483242	110
9	5	7	Str	1475	5821	26312	100	1993.5	1726.51	874.66	216	233.53	125.87	98	91	0	256	15523	0	Undefined	1777.5	1510.51	11.86	441986	111
17	7	7	Str	2821	6731	44318	100	1967	1702.35	815.08	190	205.55	104.1	98	93	0	254	15529	0	Undefined	1777	1512.35	14.38	432396	112
18	1	5	112	2941	14025	43323	100	1972.5	1682.59	880.31	201	220	119.75	100	94	0	254	15529	0	Undefined	1771.5	1481.59	12.21	427377	113
19	4	3	631	3070	5416	46916	100	1985.5	1950.74	670.22	220	286.78	1327.14	71	7	0	256	15520	0	Undefined	1765.5	1730.74	1.25	499389	114
22	2	2	2219	3551	14475	50839	100	1959.5	1975.48	1277.77	194	212.99	122.43	96	88	0	256	15523	0	Undefined	1765.5	1781.48	14.4	505724	115
24	1	3	111	3907	13950	55864	100	1959	1672.83	899.21	194	212.47	120.04	97	93	0	256	15523	0	Undefined	1765	1478.83	12.17	428244	116
6	6	5	503	930	16270	16349	100	1982	1801.61	869.64	220	239.61	138.6	98	94	0	257	15524	0	Undefined	1762	1581.61	11.27	463013	117
17	1	2	3502	2710	4031	41818	100	2000.5	1804.04	1056.61	243	344.58	1869.7	47	0	0	254	15529	0	Undefined	1757.5	1561.04	0.78	458225	118
8	7	8	1609	1330	16645	22363	100	1971	1809.07	778.61	216	236.58	133.79	99	98	0	254	15529	0	Undefined	1755	1593.07	11.75	459505	119
10	1	4	8001	1576	14000	24817	100	2002.5	1809.91	957.39	250	271.35	138.95	99	92	0	256	15523	0	Undefined	1752.5	1559.91	11.07	463336	120
11	2	4	2501	1745	4526	29399	100	2079	2149.59	896.11	329	482.52	1086.86	75	35	0	256	15523	0	Undefined	1750	1820.59	1.53	550295	121
13	6	1	493	2022	6301	32324	100	2064	1871.91	781.31	317	428.57	926.52	73	43	0	256	15523	0	Undefined	1747	1554.91	1.56	479208	122
22	12	2	122	3561	18980	50859	100	1971	1669.71	1013.96	239	260.01	158.55	92	78	0	256	15523	0	Undefined	1732	1430.71	8.89	427445	123
9	2	8	3401	1493	4476	26827	100	1970.5	1798.61	1042.52	243	267.8	206.19	91	81	0	256	15523	0	Undefined	1727.5	1555.61	7.42	460445	124
4	3	5	918	591	14930	11899	100	2016	1833.79	1002.98	295	313.72	144.2	97	91	0	257	15524	0	Undefined	1721	1538.79	10.54	471283	125
23	2	5	97	3782	4411	56859	100	1896	1672	757.65	175	189.71	121.92	100	96	0	256	15523	0	Undefined	1721	1497	12.16	428032	126
23	8	4	1407	3767	7116	56359	100	1866	1823.95	1126.37	160	175.53	99.4	99	95	0	256	15523	0	Undefined	1706	1663.95	16.58	466931	127
13	8	4	1406	2087	7191	33844	100	1933	2164.68	1365.28	231	251.02	215.47	95	80	0	256	15523	0	Undefined	1702	1933.68	8.88	554159	128
12	1	4	8002	1912	14045	29399	100	1931.5	2122.74	1296.71	231	256.39	258.53	96	80	0	256	15523	0	Undefined	1700.5	1891.74	7.22	543421	129
17	2	8	3401	2837	4481	44818	100	1926	1795.06	1076.1	228	254.53	426.77	74	61	0	254	15529	0	Undefined	1698	1567.06	3.61	455946	130
16	2	4	2601	2585	14395	38388	100	1924	1735.59	936.8	228	244.63	131.39	98	88	0	254	15529	0	Undefined	1696	1507.59	11.35	440840	131
17	1	8	8009	2836	4031	44818	100	1935.5	1750.6	879.47	243	287.82	868.95	68	48	0	254	15529	0	Undefined	1692.5	1507.6	1.68	444652	132
22	1	8	8011	3676	14015	53859	100	1879	1818.17	1029.11	198	218.36	133.31	98	92	0	256	15523	0	Undefined	1681	1620.17	12	465452	133
22	6	5	503	3618	16265	52359	100	1972.5	1732.23	805.64	295	321.22	241.8	94	81	0	256	15523	0	Undefined	1677.5	1437.23	5.84	443451	134
12	8	6	1409	1961	17195	30399	100	1886.5	1867.43	1225.41	213	237.1	392.79	72	62	0	256	15523	0	Undefined	1673.5	1654.43	4.15	478063	135
11	1	2	9001	1702	4076	28399	100	1971	2163.13	1401.67	306	412.35	974.93	57	46	0	256	15523	0	Undefined	1665	1857.13	1.8	553762	136
5	4	7	907	802	5376	17364	100	1877	1760.15	629.04	213	245.28	274.76	98	90	0	257	15524	0	Undefined	1664	1547.15	5.51	452359	137
24	3	3	916	3909	14865	55859	100	1864.5	1652.61	1048.98	201	221.43	161.73	89	76	0	256	15523	0	Undefined	1663.5	1451.61	8.85	423067	138
2	1	5	112	253	13990	7314	100	1926	1685.35	857.89	273	295.09	288.98	89	70	0	257	15524	0	Undefined	1653	1412.35	4.81	433136	139
4	8	7	Str	638	17195	12889	100	1967	1754.01	908.44	325	345	155.29	96	85	0	257	15524	0	Undefined	1642	1429.01	9.07	450781	140
6	2	6	3301	947	14460	16844	100	1888	1748.18	1006	246	262.51	127.56	97	87	0	257	15524	0	Undefined	1642	1502.18	11.65	449282	141
20	12	2	121	3225	19020	46401	100	1855	1594.67	761.74	216	232.91	178.26	96	83	0	256	15520	0	Undefined	1639	1378.67	7.64	408235	142
4	10	4	1244	577	18095	11389	100	2060	2006.75	751.39	422	438.8	187.49	100	95	0	257	15524	0	Undefined	1638	1584.75	8.36	515734	143
20	8	6	1409	3305	17205	48401	100	1843.5	1896.71	1274.76	209	225.76	130.29	96	85	0	256	15520	0	Undefined	1634.5	1687.71	12.83	485559	144
5	12	2	122	705	8976	14864	100	1821	1555.6	830.3	187	230.72	910.75	62	39	0	257	15524	0	Undefined	1634	1368.6	1.45	399789	145
19	1	6	8006	3130	4061	48391	100	1849	1851.91	999.23	220	244.83	174.75	96	89	0	256	15520	0	Undefined	1629	1631.91	9.2	474089	146
8	8	5	Str	1268	17095	20868	100	1832	1637.59	745.93	209	224.29	110.29	98	94	0	254	15529	0	Undefined	1623	1428.59	12.81	415947	147
11	2	8	3501	1829	4521	31389	100	1868	1742.73	976.31	265	287.02	180.62	96	82	0	256	15523	0	Undefined	1603	1477.73	8.06	446139	148
17	10	2	1239	2719	8081	41818	100	1797	1795.91	961.92	198	218.72	340.02	94	73	0	254	15529	0	Undefined	1599	1597.91	4.64	456161	149
17	8	6	1408	2801	7181	43818	100	1782	1715.71	962.19	183	199.06	101.82	98	97	0	254	15529	0	Undefined	1599	1532.71	14.9	435791	150
24	1	7	119	3991	13945	57864	100	1799	1487.35	858.3	201	224.63	214.46	85	69	0	256	15523	0	Undefined	1598	1286.35	5.89	380762	151
10	4	3	630	1558	15350	24317	100	1827	1723.67	834.67	235	253.84	125.75	99	95	0	256	15523	0	Undefined	1592	1488.67	11.69	441260	152
24	2	5	97	3950	14410	56864	100	1793	1607.29	819.06	201	218.85	171.13	97	85	0	256	15523	0	Undefined	1592	1406.29	8.11	411467	153
4	2	8	3501	653	14495	13389	100	1847	1935.87	1163.34	258	274.57	134.18	98	93	0	257	15524	0	Undefined	1589	1677.87	12.38	497519	154
2	7	8	1606	322	16705	8814	100	1896	1765.18	875.61	310	328.29	139.59	97	92	0	257	15524	0	Undefined	1586	1455.18	10.29	453651	155
4	10	2	1240	535	18100	10394	100	1952	1769.14	731.15	370	388.81	187.22	98	92	0	257	15524	0	Undefined	1582	1399.14	7.37	454670	156
22	3	5	919	3615	14935	52364	100	1821	1707.84	948.69	239	257.35	144.33	99	92	0	256	15523	0	Undefined	1582	1468.84	10.05	437206	157
23	8	5	Str	3788	7126	56844	100	1731.5	1506.54	820.67	160	176.38	96.61	97	92	0	256	15523	0	Undefined	1571.5	1346.54	13.77	385675	158
13	3	5	919	2103	4946	34334	100	1834	1663.78	821.36	265	280.11	144.27	98	91	0	256	15523	0	Undefined	1569	1398.78	9.59	425928	159
13	12	2	122	2049	8996	32839	100	1750.5	1543.93	770.97	190	208.18	115.74	99	96	0	256	15523	0	Undefined	1560.5	1353.93	11.54	395246	160
2	4	3	630	214	15340	6314	100	1892	1862.98	1020.49	332	374.21	242.17	89	76	0	257	15524	0	Undefined	1560	1530.98	6.15	478785	161
15	4	7	908	2482	5326	39898	100	1810	1643.84	832.86	254	333.73	779.52	69	49	0	254	15529	0	Undefined	1556	1389.84	1.68	417535	162
9	1	2	3502	1366	4031	23812	100	1785.5	1521.67	782.99	231	247.23	124.23	95	90	0	256	15523	0	Undefined	1554.5	1290.67	10.26	389547	163
20	7	4	1503	3262	16765	47401	100	1765	1751.13	547.57	213	233.17	174.06	100	100	0	256	15520	0	Undefined	1552	1538.13	8.72	448289	164
9	7	2	1416	1372	6716	23812	100	1787.5	1860.05	976.99	239	257.05	133.38	98	91	0	256	15523	0	Undefined	1548.5	1621.05	12.02	476174	165
4	10	8	1252	661	18095	13389	100	1873	1736.94	841.84	325	344.97	153.92	99	94	0	257	15524	0	Undefined	1548	1411.94	9.04	446393	166
18	2	4	2221	2921	14455	42848	100	1750.5	1662.67	940.09	205	224.01	124.82	99	94	0	254	15529	0	Undefined	1545.5	1457.67	11.53	422318	167
11	2	5	94	1766	4526	29899	100	1838	1879.02	1517.07	295	384.12	816.25	70	48	0	256	15523	0	Undefined	1543	1584.02	1.83	481029	168
7	8	7	Str	1142	7106	21838	100	1739	1511.67	861.92	198	221.49	518.63	67	61	0	254	15529	0	Undefined	1541	1313.67	2.49	383965	169
5	9	2	1257	702	7626	14864	100	1735	1759.19	1157.19	198	228.71	333.6	79	62	0	257	15524	0	Undefined	1537	1561.19	4.59	452112	170
23	3	1	912	3699	4896	54869	100	1705	1515.44	774.71	172	198.03	677.83	68	55	0	256	15523	0	Undefined	1533	1343.44	1.94	387952	171
12	8	7	Str	1982	17195	30894	100	1737	1482.14	810.84	205	221.93	112.07	95	88	0	256	15523	0	Undefined	1532	1277.14	11.25	379429	172
2	8	8	1412	323	17155	8814	100	1829	1636.89	973.08	299	314.89	137.75	92	78	0	257	15524	0	Undefined	1530	1337.89	9.6	420681	173
12	12	2	121	1881	19000	28399	100	1737	1503.79	787.78	209	226.98	181.18	94	83	0	256	15523	0	Undefined	1528	1294.79	7.05	384971	174
19	8	2	1401	3053	7216	46396	100	1709	1663.82	1025.33	183	196.97	106.56	98	92	0	256	15520	0	Undefined	1526	1480.82	13.77	425938	175
6	7	6	1604	952	16710	16849	100	1765	1679.04	801.26	246	266.15	139.53	98	94	0	257	15524	0	Undefined	1519	1433.04	10.13	431512	176
12	3	5	918	1935	14945	29899	100	1778	1712.36	827.1	261	284.28	181.46	99	94	0	256	15523	0	Undefined	1517	1451.36	7.87	438365	177
4	4	7	906	634	15395	12889	100	1806	1703.56	654.8	291	309.54	144.56	99	97	0	257	15524	0	Undefined	1515	1412.56	9.64	437814	178
19	2	8	3501	3173	4521	49396	100	1733	1746.87	1080.93	220	237.68	147.78	97	86	0	256	15520	0	Undefined	1513	1526.87	10.21	447199	179
18	1	4	8001	2920	14025	42833	100	1714.5	1744.16	929.85	209	232.32	245.85	98	82	0	254	15529	0	Undefined	1505.5	1535.16	6.15	443017	180
4	9	2	1256	534	17645	10389	100	1892	2527.95	1597.8	392	711.87	4059.19	14	0	0	257	15524	0	Undefined	1500	2135.95	0.45	649684	181
22	6	1	493	3534	16265	50359	100	1705.5	1599.35	900.2	209	232.58	226.06	91	74	0	256	15523	0	Undefined	1496.5	1390.35	6.05	409433	182
12	8	8	1413	2003	17205	31389	100	1701	1662.25	841.47	209	223.54	117.37	100	97	0	256	15523	0	Undefined	1492	1453.25	12.26	425537	183
2	3	1	909	171	14915	5319	100	1795	1659.33	572.33	306	328.63	150.89	99	97	0	257	15524	0	Undefined	1489	1353.33	8.82	426449	184
22	7	8	1608	3682	16715	53859	100	1729.5	1537.38	862.91	243	263.41	159.88	90	78	0	256	15523	0	Undefined	1486.5	1294.38	7.97	393569	185
20	12	4	126	3267	19020	47396	100	1716.5	1665.37	1064.61	231	251.92	188.2	88	73	0	256	15520	0	Undefined	1485.5	1434.37	7.51	426334	186
13	8	6	1410	2129	7211	34849	100	1718.5	1754.96	1075.63	235	252.04	132.25	96	87	0	256	15523	0	Undefined	1483.5	1519.96	11.36	449270	187
4	1	8	8010	652	14040	13394	100	1750	1632.93	759.71	273	289.53	134.82	99	97	0	257	15524	0	Undefined	1477	1359.93	9.96	419662	188
13	7	8	1608	2170	6736	35844	100	1718.5	1783.08	932.25	243	271.89	599.69	79	54	0	256	15523	0	Undefined	1475.5	1540.08	2.52	456469	189
18	10	2	1239	2887	18065	41828	100	1692	1697.53	983.65	231	250.01	191.2	96	80	0	254	15529	0	Undefined	1461	1466.53	7.57	431173	190
18	8	8	1412	3011	17170	44848	100	1763	1699.36	635.41	302	322.24	159.66	100	98	0	254	15529	0	Undefined	1461	1397.36	8.63	431637	191
17	1	5	112	2773	4031	43318	100	1693.5	1482.44	646.21	235	270.58	243.58	94	79	0	254	15529	0	Undefined	1458.5	1247.44	4.98	376539	192
2	7	2	1416	196	16690	5814	100	1758	1852.54	1086.73	306	356.36	868.23	64	44	0	257	15524	0	Undefined	1452	1546.54	1.72	476104	193
19	17	2	1802	3062	11256	46391	100	1627	1370.77	874.01	175	189.55	100.02	88	78	0	256	15520	0	Undefined	1452	1195.77	11.81	350918	194
24	1	8	Str	4012	13960	58359	100	1651	1493.72	681.79	205	222.43	120.7	98	91	0	256	15523	0	Undefined	1446	1288.72	10.53	382393	195
17	5	7	Str	2819	5831	44318	100	1645	1441.36	705.52	201	216.27	124.4	98	85	0	254	15529	0	Undefined	1444	1240.36	9.85	366105	196
9	8	6	1408	1457	7176	25827	100	1660.5	1724.87	1162.02	220	261.49	682.93	60	50	0	256	15523	0	Undefined	1440.5	1504.87	2.14	441566	197
11	8	7	Str	1814	7226	30899	100	1653	1412.03	878.03	213	236.4	217.97	82	63	0	256	15523	0	Undefined	1440	1199.03	5.39	361479	198
8	8	7	Str	1310	17080	21873	100	1641.5	1519.16	601.11	205	221.15	122.64	98	94	0	254	15529	0	Undefined	1436.5	1314.16	10.58	385866	199
1	7	4	1502	70	6691	6834	100	1761	1770.35	918.65	329	402.26	772.08	65	48	0	257	15524	0	Undefined	1432	1441.35	1.77	454980	200
17	9	6	1304	2802	7616	43823	100	1621	1579.15	871.72	190	209.45	123.85	96	87	0	254	15529	0	Undefined	1431	1389.15	11.06	401103	201
24	4	5	904	3952	15305	56869	100	1664	1634.41	536.48	235	265.13	182.45	100	98	0	256	15523	0	Undefined	1429	1399.41	7.5	418409	202
7	8	4	1407	1079	7106	20338	100	1628.5	1618.58	995.16	201	244.55	968.19	57	38	0	254	15529	0	Undefined	1427.5	1417.58	1.42	411119	203
24	2	8	Str	4013	14405	58364	100	1632	1468.14	676.18	205	224.77	136.56	92	87	0	256	15523	0	Undefined	1427	1263.14	9.1	375843	204
4	6	1	492	510	16295	9889	100	1720	1563.97	607.63	295	317.59	189.96	98	89	0	257	15524	0	Undefined	1425	1268.97	6.56	401941	205
24	8	8	1415	4019	17095	58364	100	1580	1389.61	763.12	157	173.89	105.66	97	90	0	256	15523	0	Undefined	1423	1232.61	11.51	355739	206
20	8	8	1413	3347	17205	49396	100	1623	1621.04	974.35	209	225.51	113.3	98	91	0	256	15520	0	Undefined	1414	1412.04	12.32	414985	207
2	9	6	1304	282	17590	7814	100	1709	1529.41	832.27	299	342.25	849.9	62	33	0	257	15524	0	Undefined	1410	1230.41	1.4	393059	208
4	7	2	1417	532	16745	10389	100	1787	2851.59	2153.88	377	406.14	202.51	92	76	0	257	15524	0	Undefined	1410	2474.59	12.08	732859	209
18	10	6	1247	2971	18075	43833	100	1743	1677.89	816.91	336	354.78	255.07	94	78	0	254	15529	0	Undefined	1407	1341.89	5.19	426183	210
10	9	6	1304	1626	17575	25827	100	1684.5	1607.77	905.02	284	317.02	514.47	68	58	0	256	15523	0	Undefined	1400.5	1323.77	2.51	411588	211
24	7	8	1609	4018	16645	58364	100	1582	1350.97	770.42	183	215.26	679.37	63	51	0	256	15523	0	Undefined	1399	1167.97	1.67	345848	212
11	8	6	1409	1793	7226	30399	100	1606	1831.52	1302.34	209	230.14	315.71	74	58	0	256	15523	0	Undefined	1397	1622.52	5.07	468868	213
22	4	3	632	3574	15365	51359	100	1619	1500.18	598.36	239	258.74	140.18	100	96	0	256	15523	0	Undefined	1380	1261.18	8.86	384047	214
4	3	1	910	507	14945	9889	100	1664	2697.13	1712.54	288	352.34	269.22	100	98	0	257	15524	0	Undefined	1376	2409.13	8.71	693162	215
10	8	8	1412	1667	17155	26827	100	1613.5	1581.18	456.3	254	275.3	152.05	100	99	0	256	15523	0	Undefined	1359.5	1327.18	8.59	404783	216
17	3	1	909	2691	4931	41318	100	1598.5	1520.94	688.34	239	265.89	219.22	99	87	0	254	15529	0	Undefined	1359.5	1281.94	5.73	386318	217
24	8	7	Str	3998	17095	57864	100	1544.5	1343	851.15	187	214.88	477.01	62	58	0	256	15523	0	Undefined	1357.5	1156	2.36	343809	218
12	2	2	2218	1871	14480	28409	100	1655	1770.52	945.93	299	320.8	142.05	99	95	0	256	15523	0	Undefined	1356	1471.52	10.21	453253	219
1	9	6	1304	114	7606	7824	100	1570	1583.31	768.79	216	239.91	142.22	98	92	0	257	15524	0	Undefined	1354	1367.31	9.45	406910	220
5	6	1	493	678	6276	14364	100	1597	1586.86	842.23	243	277.79	230.21	91	74	0	257	15524	0	Undefined	1354	1343.86	5.69	407823	221
9	9	8	1308	1500	7626	26827	100	1582	1556.44	528.87	228	258.9	214.59	98	94	0	256	15523	0	Undefined	1354	1328.44	6.05	398448	222
10	7	4	1502	1582	16675	24827	100	1759.5	2003.79	1106.23	415	438.59	209.35	95	84	0	256	15523	0	Undefined	1344.5	1588.79	7.48	512969	223
9	7	4	1502	1414	6726	24827	100	1552	1765.16	1121.2	216	249.47	614.27	64	51	0	256	15523	0	Undefined	1336	1549.16	2.47	451880	224
13	5	6	241	2126	5851	34824	100	1582	1405.92	695.26	246	265.79	136.02	97	89	0	256	15523	0	Undefined	1336	1159.92	8.38	359916	225
23	4	3	900	3742	5331	55854	100	1497.5	1295.95	750.27	168	181.53	104.26	98	87	0	256	15523	0	Undefined	1329.5	1127.95	10.69	331762	226
9	1	8	8009	1492	4026	26827	100	1570.5	1403.89	742.9	246	271.34	393.26	76	60	0	256	15523	0	Undefined	1324.5	1157.89	2.88	359397	227
13	7	6	1604	2128	6751	34824	100	1570.5	1594.94	913.3	246	277.47	493.7	71	57	0	256	15523	0	Undefined	1324.5	1348.94	2.67	408304	228
12	3	3	914	1893	14945	28899	100	1613.5	1741.24	1045.1	295	313.97	225.79	92	72	0	256	15523	0	Undefined	1318.5	1446.24	6.32	445758	229
20	4	7	906	3322	15400	48901	100	1525.5	1407.16	610.1	209	228.98	149.07	98	91	0	256	15520	0	Undefined	1316.5	1198.16	7.9	360232	230
19	8	6	1409	3137	7216	48401	100	1492	1493.92	958.12	179	192.92	98.64	97	90	0	256	15520	0	Undefined	1313	1314.92	13.19	382443	231
13	8	8	1414	2171	7201	35824	100	1540.5	1435.05	562.49	228	244.2	141.06	98	94	0	256	15523	0	Undefined	1312.5	1207.05	8.44	367374	232
2	1	6	8005	274	13990	7814	100	1582	1456.38	727.29	273	293.39	170.43	96	82	0	257	15524	0	Undefined	1309	1183.38	6.82	374290	233
19	1	4	8002	3088	4066	47416	100	1533	1780.36	1058.75	224	254.89	540.54	73	55	0	256	15520	0	Undefined	1309	1556.36	2.82	455772	234
11	8	8	1413	1835	7226	31399	100	1520	1570.25	916.76	216	243.96	239.72	91	71	0	256	15523	0	Undefined	1304	1354.25	5.53	401984	235
2	10	4	1243	241	18040	6814	100	1604	1664	936.98	302	324.34	160.34	95	87	0	257	15524	0	Undefined	1302	1362	8.36	427649	236
4	17	2	1802	542	21245	10389	100	1582	1369.79	700.7	280	309.15	875.9	61	17	0	257	15524	0	Undefined	1302	1089.79	1.21	352037	237
6	5	6	241	950	15815	16844	100	1522	1404.13	599.68	220	237.58	119.1	99	95	0	257	15524	0	Undefined	1302	1184.13	9.79	360861	238
20	9	6	1305	3306	17680	48411	100	1516.5	1503.55	787.97	220	242.16	272.94	89	76	0	256	15520	0	Undefined	1296.5	1283.55	4.62	384909	239
14	4	7	907	2314	15340	35374	100	1520	1357.94	835.19	224	269.84	385.48	68	57	0	256	15523	0	Undefined	1296	1133.94	2.82	347633	240
19	10	2	1240	3055	8121	46396	100	1482.5	1412.48	814.55	187	202.29	124.09	97	91	0	256	15520	0	Undefined	1295.5	1225.48	9.75	361595	241
24	8	5	Str	3956	17095	56864	100	1544.5	1437	847.53	254	281.08	392.13	71	57	0	256	15523	0	Undefined	1290.5	1183	2.95	367872	242
11	10	4	1244	1753	8126	29399	100	1494	1488.5	848.5	205	225.83	174.38	92	82	0	256	15523	0	Undefined	1289	1283.5	7.24	381056	243
24	1	6	8008	3970	13955	57359	100	1488.5	1394.72	656.27	201	220.13	129.56	97	90	0	256	15523	0	Undefined	1287.5	1193.72	9.07	357048	244
9	10	2	1239	1375	8076	23827	100	1495.5	1651.89	1000.23	209	241.04	544.68	71	53	0	256	15523	0	Undefined	1286.5	1442.89	2.59	422883	245
9	8	8	1412	1499	7176	26827	100	1507	1497.31	687.94	224	250.44	234.31	95	85	0	256	15523	0	Undefined	1283	1273.31	5.32	383312	246
22	5	6	241	3638	15815	52859	100	1529.5	1365.42	595.58	250	268.87	161.25	95	85	0	256	15523	0	Undefined	1279.5	1115.42	6.8	349548	247
17	4	3	630	2734	5381	42318	100	1492	1569.88	941.76	220	243.27	264.67	85	69	0	254	15529	0	Undefined	1272	1349.88	5.01	398749	248
23	4	5	904	3784	5331	56854	100	1440	1371.29	449.49	168	187.71	107.83	100	100	0	256	15523	0	Undefined	1272	1203.29	10.98	351051	249
13	2	2	2219	2039	4501	32824	100	1524	1507.25	910.06	258	274.07	136.4	94	80	0	256	15523	0	Undefined	1266	1249.25	9.04	385855	250
23	10	8	1254	3853	8026	58364	100	1441.5	1422.52	789.11	194	216.05	139.77	96	88	0	256	15523	0	Undefined	1247.5	1228.52	8.63	364164	251
22	4	6	258	3637	15375	52854	100	1490	1393.93	637.35	246	266.99	141.84	99	94	0	256	15523	0	Undefined	1244	1147.93	7.95	356847	252
23	4	7	908	3826	5346	57869	100	1424.5	1519.6	554.98	183	226.38	307.74	97	91	0	256	15523	0	Undefined	1241.5	1336.6	4.2	389017	253
17	18	1	57	2706	11661	41308	100	1430	1368.64	509.56	190	205.76	106.57	98	93	0	254	15529	0	Undefined	1240	1178.64	10.91	347635	254
8	4	7	908	1306	15265	21873	100	1505	1646.55	836.19	269	315.86	292.41	93	86	0	254	15529	0	Undefined	1236	1377.55	4.55	418224	255
18	9	8	1308	3012	17625	44833	100	1561	1520.76	473.58	325	351.99	485.09	93	67	0	254	15529	0	Undefined	1236	1195.76	2.41	386273	256
18	3	3	913	2901	14935	42328	100	1434	1444.91	872.99	201	220.21	117.1	97	87	0	254	15529	0	Undefined	1233	1243.91	10.46	367008	257
20	2	5	94	3278	14530	47911	100	1435.5	1309.16	808.36	205	226	213.77	83	64	0	256	15520	0	Undefined	1230.5	1104.16	5.07	335144	258
18	4	3	630	2902	15365	42313	100	1434	1561.39	701.86	205	222.99	117.2	99	97	0	254	15529	0	Undefined	1229	1356.39	11.42	396592	259
2	1	4	8001	232	13990	6814	100	1503	1856.56	1131.46	276	308.58	342.09	87	63	0	257	15524	0	Undefined	1227	1580.56	4.53	477136	260
5	6	5	503	762	6276	16364	100	1447	1338.56	811.72	220	248.48	463.54	61	52	0	257	15524	0	Undefined	1227	1118.56	2.35	344009	261
5	8	6	1410	785	7176	16864	100	1428	1572.68	983.04	201	230.11	230.2	88	71	0	257	15524	0	Undefined	1227	1371.68	5.83	404179	262
22	8	4	1406	3599	17165	51859	100	1430.5	1687.88	1206.97	205	225.12	303.02	71	59	0	256	15523	0	Undefined	1225.5	1482.88	4.83	432097	263
12	10	8	1252	2005	18095	31399	100	1425	1252.91	683.99	201	224.1	298.87	77	64	0	256	15523	0	Undefined	1224	1051.91	3.44	320746	264
11	4	7	906	1810	5421	30904	100	1482.5	1450.2	637.91	265	286.37	160.2	97	88	0	256	15523	0	Undefined	1217.5	1185.2	7.26	371251	265
1	10	2	1239	31	8066	5824	100	1466	1573.6	881.87	250	273.14	146.22	96	85	0	257	15524	0	Undefined	1216	1323.6	8.89	404415	266
18	2	5	93	2942	14465	43313	100	1409.5	1330.13	620.4	201	217.83	136.93	98	92	0	254	15529	0	Undefined	1208.5	1129.13	8.12	337854	267
12	1	8	8010	1996	14045	31399	100	1436	1468.12	817.24	228	253.43	335.1	83	62	0	256	15523	0	Undefined	1208	1240.12	3.62	375838	268
3	4	3	631	382	5371	10889	100	1544	1516.66	973.69	340	544.07	1199.06	50	10	0	257	15524	0	Undefined	1204	1176.66	0.81	389782	269
7	9	4	1303	1080	7556	20338	100	1402.5	1324.74	585.1	201	234.1	267.02	94	79	0	254	15529	0	Undefined	1201.5	1123.74	4.08	336483	270
3	5	3	536	383	5821	10889	100	1563	2422.12	3105.88	362	684.74	1628.02	39	15	0	257	15524	0	Undefined	1201	2060.12	1.07	622485	271
11	10	2	1240	1711	8126	28399	100	1394.5	1345.35	657.52	198	224.68	200.5	95	84	0	256	15523	0	Undefined	1196.5	1147.35	5.59	344409	272
1	2	4	2221	65	4441	6834	100	1556	1544.96	693.02	362	487.25	1016.3	57	10	0	257	15524	0	Undefined	1194	1182.96	1.04	397055	273
22	9	4	1302	3600	17610	51844	100	1396.5	1265.91	722.73	205	221.12	145.21	90	77	0	256	15523	0	Undefined	1191.5	1060.91	7.19	324074	274
12	10	2	1240	1879	18095	28399	100	1391	1268.14	732.04	201	221.09	200.59	88	71	0	256	15523	0	Undefined	1190	1067.14	5.22	324645	275
22	8	6	1410	3641	17165	52859	100	1405.5	1551.78	1081.94	216	239.54	273.84	75	59	0	256	15523	0	Undefined	1189.5	1335.78	4.79	397256	276
4	9	4	1301	576	17645	11389	100	1619	1783.74	846.98	430	448.57	183.86	98	87	0	257	15524	0	Undefined	1189	1353.74	7.26	458420	277
11	4	3	631	1726	5426	28899	100	1445.5	1483.79	779.28	258	290.84	203.36	88	79	0	256	15523	0	Undefined	1187.5	1225.79	5.87	379850	278
11	17	2	1802	1718	11261	28374	100	1368.5	1189.26	671.06	183	195.39	102.04	89	80	0	256	15523	0	Undefined	1185.5	1006.26	9.74	304451	279
13	1	8	8011	2164	4051	35824	100	1479	1425.15	815.38	295	320.42	684	59	48	0	256	15523	0	Undefined	1184	1130.15	1.62	364838	280
13	12	6	131	2133	9001	34824	100	1368.5	1302.14	718.24	187	201.76	109.19	97	90	0	256	15523	0	Undefined	1181.5	1115.14	10.08	333349	281
24	3	8	Str	4014	14845	58364	100	1383	1209.1	647.49	205	227.7	179.3	85	73	0	256	15523	0	Undefined	1178	1004.1	5.47	309530	282
16	4	7	908	2650	15305	39908	100	1409.5	1313.74	691.89	235	285.28	270.53	81	67	0	254	15529	0	Undefined	1174.5	1078.74	3.8	333689	283
1	8	4	1404	71	7141	6834	100	1402	1315.11	576.34	231	259.21	217.66	95	82	0	257	15524	0	Undefined	1171	1084.11	4.85	337984	284
13	2	6	3301	2123	4501	34824	100	1434	1469.89	887.4	269	287.98	149.48	91	76	0	256	15523	0	Undefined	1165	1200.89	7.91	376291	285
18	1	6	8005	2962	14030	43823	100	1363	1286.96	614.5	198	218.89	136.15	98	90	0	254	15529	0	Undefined	1165	1088.96	7.84	326889	286
17	10	4	1243	2761	8071	42828	100	1365	1397.11	791.83	201	219.36	165.5	96	81	0	254	15529	0	Undefined	1164	1196.11	7.12	354865	287
1	10	8	1251	157	8041	8834	100	1436	1413.98	673.33	273	331.29	397.73	80	61	0	257	15524	0	Undefined	1163	1140.98	2.72	363393	288
7	1	8	Str	1156	3951	22348	100	1391	1281.51	550.37	231	251.44	135.4	94	85	0	254	15529	0	Undefined	1160	1050.51	7.61	325503	289
23	10	6	1250	3811	8036	57359	100	1339	1492.5	879.81	179	195.51	107.48	98	95	0	256	15523	0	Undefined	1160	1313.5	12.07	382080	290
13	9	2	1257	2046	7651	32834	100	1363	1606.64	1038.94	205	223.81	116.03	96	89	0	256	15523	0	Undefined	1158	1401.64	11.92	411300	291
1	7	8	1606	154	6691	8834	100	1559	1522.49	715.22	411	706.48	2259.11	4	0	0	257	15524	0	Undefined	1148	1111.49	0.36	391281	292
18	2	2	2217	2879	14465	41823	100	1351.5	1484.44	826.72	205	225.7	133.15	97	92	0	254	15529	0	Undefined	1146.5	1279.44	9.45	377047	293
20	10	4	1244	3265	18105	47396	100	1359	1243.75	612.02	213	229.47	117.54	96	88	0	256	15520	0	Undefined	1146	1030.75	8.63	318399	294
5	7	6	1604	784	6726	16864	100	1354	1355.28	712.93	209	248.05	555.94	69	50	0	257	15524	0	Undefined	1145	1146.28	1.99	348307	295
2	8	4	1404	239	17140	6814	100	1455	1593.26	949.88	314	340.62	302.67	79	60	0	257	15524	0	Undefined	1141	1279.26	4.14	409468	296
17	3	3	913	2733	4931	42313	100	1355.5	1417.91	798.96	216	234.79	135.61	96	88	0	254	15529	0	Undefined	1139.5	1201.91	8.72	360148	297
17	7	8	1606	2842	6726	44813	100	1329.5	1392.46	731.15	190	206.2	105.29	98	96	0	254	15529	0	Undefined	1139.5	1202.46	11.27	353684	298
1	2	8	3401	149	4441	8834	100	1541	1840.4	1211.04	403	617.37	1664.97	36	3	0	257	15524	0	Undefined	1138	1437.4	0.73	472983	299
18	7	6	1602	2968	16725	43833	100	1357.5	1284.13	669.24	220	244.36	365.98	78	60	0	254	15529	0	Undefined	1137.5	1064.13	2.84	326169	300
7	1	4	8004	1072	3956	20338	100	1378	1427.37	847.28	243	278.97	373.24	72	56	0	254	15529	0	Undefined	1135	1184.37	3.08	362553	301
11	3	3	914	1725	4976	28899	100	1453	1560.06	843.13	321	391.62	317.52	82	62	0	256	15523	0	Undefined	1132	1239.06	3.68	399375	302
12	9	2	1256	1878	17645	28399	100	1329.5	1800.15	1268.71	201	224.65	280.85	85	64	0	256	15523	0	Undefined	1128.5	1599.15	5.61	460839	303
17	2	5	93	2774	4481	43318	100	1348	1213.48	546.67	220	240.58	133.76	98	89	0	254	15529	0	Undefined	1128	993.48	7.27	308223	304
1	1	5	112	85	3991	7334	100	1496	1591.75	974.83	370	591.2	1926.29	21	0	0	257	15524	0	Undefined	1126	1221.75	0.52	409079	305
5	3	5	919	759	4926	16364	100	1331	1252.02	645.25	209	233.63	174.11	92	80	0	257	15524	0	Undefined	1122	1043.02	5.85	321768	306
7	5	1	531	1013	5756	18838	100	1333	1843.7	1413.39	213	240.05	286.55	76	55	0	254	15529	0	Undefined	1120	1630.7	5.6	468299	307
24	8	2	1403	3893	17095	55364	100	1333	1377.19	841.82	213	228.79	132.59	92	81	0	256	15523	0	Undefined	1120	1164.19	8.66	352561	308
7	4	5	904	1096	5306	20838	100	1342	1356.87	712.49	231	256.33	199.46	99	93	0	254	15529	0	Undefined	1111	1125.87	5.52	344644	309
2	2	5	93	254	14440	7314	100	1368	1286.08	667.15	265	289.84	366.14	76	56	0	257	15524	0	Undefined	1103	1021.08	2.72	330523	310
12	17	2	1802	1886	21245	28399	100	1340.5	1126.04	698.78	239	279.19	998.61	53	2	0	256	15523	0	Undefined	1101.5	887.04	0.85	288267	311
7	2	8	Str	1157	4406	22348	100	1331.5	1237.44	530.95	231	248.56	132.17	94	88	0	254	15529	0	Undefined	1100.5	1006.44	7.48	314309	312
9	10	4	1243	1417	8076	24827	100	1331	1369.54	685.02	231	272.38	583.6	67	48	0	256	15523	0	Undefined	1100	1138.54	1.88	350602	313
7	2	5	97	1094	4416	20853	100	1314.5	1218.2	519.58	220	237.7	129.31	97	90	0	254	15529	0	Undefined	1094.5	998.2	7.58	309424	314
18	10	4	1243	2929	18090	42823	100	1336.5	1337.89	696.67	243	261.1	136.6	96	87	0	254	15529	0	Undefined	1093.5	1094.89	7.88	339823	315
22	3	3	915	3573	14915	51359	100	1346.5	1367.2	589.25	254	271.96	135.82	100	95	0	256	15523	0	Undefined	1092.5	1113.2	8.06	350004	316
6	3	1	911	843	14890	14344	100	1383	2819.38	2427.73	291	355.41	417.01	98	72	0	257	15524	0	Undefined	1092	2528.38	5.91	724581	317
19	10	4	1244	3097	8136	47396	100	1278.5	1251.89	664.48	187	201.48	107.63	98	93	0	256	15520	0	Undefined	1091.5	1064.89	9.76	320483	318
12	4	3	631	1894	15395	28899	100	1385.5	1609.36	887.96	295	320.67	261.97	96	71	0	256	15523	0	Undefined	1090.5	1314.36	4.92	411996	319
17	10	6	1247	2803	8086	43828	100	1280.5	1512.57	908.9	190	206.21	106.23	98	94	0	254	15529	0	Undefined	1090.5	1322.57	12.3	384192	320
11	3	5	918	1767	4976	29899	100	1347.5	1605.99	943.62	258	292.48	353.12	84	59	0	256	15523	0	Undefined	1089.5	1347.99	3.72	411133	321
5	3	1	911	675	4926	14364	100	1316	2576.86	1932.88	228	328.95	1414.39	42	36	0	257	15524	0	Undefined	1088	2348.86	1.59	662252	322
23	1	8	Str	3844	3996	58369	100	1267.5	1169.06	711.52	187	205.44	259.25	76	60	0	256	15523	0	Undefined	1080.5	982.06	3.72	299280	323
17	7	6	1602	2800	6731	43818	100	1269.5	1260.8	580.67	190	208.84	196.18	97	85	0	254	15529	0	Undefined	1079.5	1070.8	5.36	320243	324
12	4	7	906	1978	15395	30899	100	1299.5	1392.91	706.1	224	246.38	261.34	89	78	0	256	15523	0	Undefined	1075.5	1168.91	4.39	356585	325
9	10	8	1251	1501	8076	26827	100	1297.5	1289.16	688.03	224	249.79	169.55	92	80	0	256	15523	0	Undefined	1073.5	1065.16	6.13	330024	326
2	7	6	1602	280	16690	7814	100	1365	1429.98	781.92	295	313.39	191.02	90	75	0	257	15524	0	Undefined	1070	1134.98	5.85	367506	327
19	10	8	1252	3181	8101	49396	100	1247	1363.2	826.26	179	196.22	106.4	97	91	0	256	15520	0	Undefined	1068	1184.2	10.97	348979	328
20	11	7	369	3329	18550	48901	100	1325.5	6696.11	15857	258	277.27	168.74	97	93	5.86	256	15520	0	Undefined	1067.5	6438.11	38.04	1714203	329
2	1	2	3502	190	13990	5814	100	1357	1353.69	740.35	291	344.03	447.75	68	51	0	257	15524	0	Undefined	1066	1062.69	2.25	347898	330
4	2	1	84	506	14495	9889	100	1331	1295.59	468.72	265	291.32	302.49	96	72	0	257	15524	0	Undefined	1066	1030.59	3.32	332966	331
5	4	3	632	718	5376	15364	100	1290	1286.37	916.36	224	256.94	210.55	96	82	0	257	15524	0	Undefined	1066	1062.37	4.89	330597	332
16	9	6	1307	2634	17555	39408	100	1301	1243.27	712.48	235	268.14	370.49	66	58	0	254	15529	0	Undefined	1066	1008.27	2.63	315791	333
23	3	8	Str	3846	4896	58369	100	1253	1124.47	615.87	187	210.97	397.92	65	56	0	256	15523	0	Undefined	1066	937.47	2.3	287865	334
13	11	6	806	2132	8536	34839	100	1252.5	1173.68	559.57	187	202.4	106.54	98	94	0	256	15523	0	Undefined	1065.5	986.68	9.12	300462	335
19	1	8	8010	3172	4066	49416	100	1277	1333.94	637.24	216	239.42	146.56	100	89	0	256	15520	0	Undefined	1061	1117.94	7.47	341489	336
18	3	1	909	2859	14925	41333	100	1271.5	1242.71	581.33	213	238.46	196.97	96	80	0	254	15529	0	Undefined	1058.5	1029.71	5.1	315649	337
8	9	6	1307	1290	17515	21373	100	1260.5	1190.19	633.71	205	223.22	173.48	89	74	0	254	15529	0	Undefined	1055.5	985.19	5.57	302309	338
4	19	3	46	565	22135	10894	100	1342	1179.14	598.88	288	299.83	113.25	85	76	0	257	15524	0	Undefined	1054	891.14	7.76	303039	339
17	20	1	18	2708	12581	41318	100	1256	1091.08	555.02	205	224.45	207.89	80	70	0	254	15529	0	Undefined	1051	886.08	4.17	277135	340
4	1	4	8002	568	14045	11389	100	1335	2286.05	1538.26	295	324.83	342.24	94	71	0	257	15524	0	Undefined	1040	1991.05	5.73	587515	341
20	14	3	1227	3248	19930	46906	100	1297.5	1173.55	546.63	258	276.74	142.2	89	80	0	256	15520	0	Undefined	1039.5	915.55	6.31	300429	342
4	7	8	1607	658	16745	13389	100	1335	1499.47	690.41	299	321.49	195.71	97	89	0	257	15524	0	Undefined	1036	1200.47	6.02	385363	343
6	7	8	1608	994	16690	17844	100	1413	1639.61	898.82	377	393.26	163.24	94	82	0	257	15524	0	Undefined	1036	1262.61	7.64	421380	344
17	9	8	1308	2844	7631	44818	100	1224.5	1265.48	423.99	190	207.23	112.22	100	99	0	254	15529	0	Undefined	1034.5	1075.48	9.43	321433	345
19	20	3	23	3086	12616	46916	100	1222.5	1113.18	673.22	190	208.08	225.46	73	64	0	256	15520	0	Undefined	1032.5	923.18	4.01	284973	346
13	6	5	503	2106	6301	34324	100	1294	1648.89	1090.92	269	333.19	277.41	81	57	0	256	15523	0	Undefined	1025	1379.89	4.74	422116	347
9	8	2	1312	1373	7176	23827	100	1256	1179.09	418.51	235	265.56	235.77	94	82	0	256	15523	0	Undefined	1021	944.09	3.87	301846	348
8	20	4	189	1259	22465	20373	100	1402	1399.02	409.26	392	422.13	196.16	99	97	0	254	15529	0	Undefined	1010	1007.02	4.98	355352	349
12	7	8	1607	2002	16745	31399	100	1226.5	1294.64	676.34	220	248.65	629.76	62	43	0	256	15523	0	Undefined	1006.5	1074.64	1.66	331428	350
2	10	2	1239	199	18040	5814	100	1335	1930.24	1278.23	329	360.68	243.51	94	76	0	257	15524	0	Undefined	1006	1601.24	6.45	496072	351
18	3	5	917	2943	14905	43333	100	1207.5	1165.21	603.61	205	220.69	115.77	94	85	0	254	15529	0	Undefined	1002.5	960.21	8.16	295964	352
11	9	2	1256	1710	7676	28399	100	1209.5	1975.77	1465.93	209	236.34	221.72	90	69	0	256	15523	0	Undefined	1000.5	1766.77	7.85	505796	353
23	9	8	1311	3852	7581	58374	100	1179.5	1158.22	450.16	183	200.52	124.95	98	94	0	256	15523	0	Undefined	996.5	975.22	7.66	296505	354
2	10	6	1247	283	18040	7814	100	1290	1706.82	1082.25	295	320.54	320.65	82	61	0	257	15524	0	Undefined	995	1411.82	4.32	438653	355
5	9	4	1302	744	7626	15864	100	1189	1240.41	713.26	194	221.98	312.79	80	57	0	257	15524	0	Undefined	995	1046.41	3.26	318786	356
12	6	1	492	1854	16295	27899	100	1294	1344.68	622.52	299	323.09	254.05	92	74	0	256	15523	0	Undefined	995	1045.68	4.02	344239	357
13	3	4	270	2082	4951	33834	100	1254.5	1246.08	557.39	261	280.86	141.98	99	90	0	256	15523	0	Undefined	993.5	985.08	6.8	318996	358
24	4	3	900	3910	15310	55864	100	1189	1095.34	648.22	198	213.39	114.89	87	73	0	256	15523	0	Undefined	991	897.34	7.68	280406	359
17	1	6	8005	2794	4031	43818	100	1215.5	1154.32	525.4	231	259.93	264.83	91	65	0	254	15529	0	Undefined	984.5	923.32	3.38	293198	360
9	9	2	1255	1374	7626	23827	100	1192.5	1340.43	851.81	209	235.78	230.77	81	62	0	256	15523	0	Undefined	983.5	1131.43	4.79	343149	361
1	1	4	8001	64	3991	6834	100	1372	1591.91	1047.23	392	649.96	2088.43	16	1	0	257	15524	0	Undefined	980	1199.91	0.45	409120	362
17	8	8	1412	2843	7181	44818	100	1166.5	1168.24	630.92	187	214.25	482.67	65	51	0	254	15529	0	Undefined	979.5	981.24	1.98	296733	363
4	6	5	502	594	16295	11889	100	1279	1258.16	519.71	302	326.3	316.92	87	64	0	257	15524	0	Undefined	977	956.16	2.94	323348	364
12	8	4	1405	1919	17195	29399	100	1195	1426.65	907.1	220	243.08	235.53	87	65	0	256	15523	0	Undefined	975	1206.65	5.03	365223	365
23	5	8	811	3848	5796	58369	100	1155	1058.96	489.63	183	202.33	329.8	78	64	0	256	15523	0	Undefined	972	875.96	2.6	271095	366
22	1	5	114	3613	14015	52359	100	1209.5	1166.04	531.41	239	258.36	126.66	99	91	0	256	15523	0	Undefined	970.5	927.04	7.17	298506	367
2	17	2	1801	206	21190	5814	100	1372	1341.65	431.55	403	460.25	653.09	76	21	0	257	15524	0	Undefined	969	938.65	1.35	344805	368
24	2	3	92	3908	14405	55859	100	1163	1088.2	510.05	194	213.46	123.37	96	86	0	256	15523	0	Undefined	969	894.2	7.09	278579	369
1	9	8	1308	156	7591	8834	100	1316	1197.69	544.29	351	531.57	919	53	1	0	257	15524	0	Undefined	965	846.69	0.72	307806	370
4	18	4	1615	585	21695	11389	100	1234	1315.32	1609.9	269	286.83	229.34	88	75	0	257	15524	0	Undefined	965	1046.32	4.48	338037	371
5	7	8	1608	826	6726	17864	100	1170	1338.24	780.22	205	227.34	229.47	88	70	0	257	15524	0	Undefined	965	1133.24	4.84	343928	372
13	4	5	903	2104	5401	34324	100	1228	1256.57	245.62	265	291.01	160.72	100	100	0	256	15523	0	Undefined	963	991.57	6.01	321683	373
1	10	4	1243	73	8041	6834	100	1196	1226.04	597.88	239	259.44	182.11	94	82	0	257	15524	0	Undefined	957	987.04	5.31	315091	374
13	4	6	258	2125	5401	34824	100	1218.5	1222.59	574.35	269	288.52	158.64	97	88	0	256	15523	0	Undefined	949.5	953.59	5.89	312984	375
7	3	1	912	1011	4856	18838	100	1192.5	1120.5	560.64	246	581.14	3403.81	0	0	0	254	15529	0	Undefined	946.5	874.5	0.16	284606	376
11	8	2	1401	1709	7226	28399	100	1155.5	1163.99	773.03	209	231.49	181.55	73	64	0	256	15523	0	Undefined	946.5	954.99	5.14	297981	377
2	9	8	1308	324	17600	8819	100	1241	1413.46	604.43	295	310.3	136.92	98	96	0	257	15524	0	Undefined	946	1118.46	8.06	363259	378
11	6	1	492	1686	6326	27899	100	1174	1107.79	561.27	228	248.53	187.6	89	71	0	256	15523	0	Undefined	946	879.79	4.58	283594	379
12	9	4	1301	1920	17645	29399	100	1147.5	1250.61	714.65	205	226.18	314.06	77	60	0	256	15523	0	Undefined	942.5	1045.61	3.26	320156	380
17	10	8	1251	2845	8081	44838	100	1122	1251.55	724.52	190	205.56	107.15	96	90	0	254	15529	0	Undefined	932	1061.55	9.76	317893	381
7	1	3	111	1051	3956	19838	100	1187	1166.61	546.53	258	282.07	161.64	94	80	0	254	15529	0	Undefined	929	908.61	5.47	296319	382
23	7	8	1609	3850	6696	58369	100	1097	1153.35	756.15	168	187	200.53	83	63	0	256	15523	0	Undefined	929	985.35	4.82	295258	383
12	10	4	1244	1921	18095	29399	100	1129	1144.93	665.7	201	220.64	154.96	87	75	0	256	15523	0	Undefined	928	943.93	5.96	293103	384
17	7	4	1502	2758	6741	42818	100	1121.5	1656.54	1242.09	194	213.93	168.52	92	73	0	254	15529	0	Undefined	927.5	1462.54	8.56	420761	385
9	3	1	909	1347	4926	23327	100	1155	1188.5	605.25	228	264.36	434.52	66	50	0	256	15523	0	Undefined	927	960.5	2.13	304257	386
22	12	7	336	3666	18965	53359	100	1576	1556.83	432.55	650	686.8	498.73	79	42	0	256	15523	0	Undefined	926	906.83	1.74	398549	387
4	15	2	2204	540	20345	10389	100	1245	1217.5	444.67	321	339.7	167.72	94	86	0	257	15524	0	Undefined	924	896.5	5.23	312898	388
12	6	5	502	1938	16295	29899	100	1219	1194.96	412.42	295	321.05	323.4	91	69	0	256	15523	0	Undefined	924	899.96	2.7	305910	389
19	4	7	906	3154	5421	48906	100	1133	1155.43	536.22	209	223.31	114.54	98	92	0	256	15520	0	Undefined	924	946.43	8.14	295791	390
5	4	5	903	760	5376	16364	100	1133	1380.7	2087.11	213	257.29	666.93	80	14	0	257	15524	0	Undefined	920	1167.7	1.68	354841	391
22	14	3	1228	3584	19865	51359	100	1140.5	1102.4	397.12	228	262.91	214.53	95	83	0	256	15523	0	Undefined	912.5	874.4	3.91	282214	392
6	14	3	1228	896	19850	15344	100	1125	1127.62	323.8	220	240.47	133.24	100	98	0	257	15524	0	Undefined	905	907.62	6.66	289799	393
22	12	6	131	3645	18965	52859	100	1269.5	1199.39	672.28	366	431.83	520.19	58	44	0	256	15523	0	Undefined	903.5	833.39	1.48	307044	394
23	9	4	1303	3768	7576	56369	100	1071.5	1075.1	456.81	172	190.02	137.67	98	91	0	256	15523	0	Undefined	899.5	903.1	6.43	275225	395
5	10	2	1241	703	8076	14864	100	1103	1310.51	788.04	205	238.14	388.9	72	53	0	257	15524	0	Undefined	898	1105.51	2.76	336801	396
7	10	6	1250	1123	8006	21338	100	1093.5	1296.77	774.87	198	221.85	190.59	92	74	0	254	15529	0	Undefined	895.5	1098.77	5.64	329379	397
4	20	3	23	566	22595	10889	100	1208	1075.62	462.15	314	331.72	126.75	87	76	0	257	15524	0	Undefined	894	761.62	5.87	276435	398
5	8	4	1406	743	7176	15864	100	1092	1589.39	1121.06	198	236.83	695.55	53	44	0	257	15524	0	Undefined	894	1391.39	1.94	408473	399
12	5	6	240	1958	15845	30399	100	1133	1075.39	457.71	239	266.08	322.92	80	64	0	256	15523	0	Undefined	894	836.39	2.51	275301	400
23	6	6	223	3807	6221	57364	100	1062	998.71	381.96	168	180.86	96.05	99	95	0	256	15523	0	Undefined	894	830.71	8.51	255670	401
7	1	7	119	1135	3956	21838	100	1120	1037.13	471.83	228	252.43	329.39	76	59	0	254	15529	0	Undefined	892	809.13	2.38	263430	402
4	5	6	240	614	15845	12389	100	1163	1139.79	412.69	273	291.6	140.08	99	92	0	257	15524	0	Undefined	890	866.79	6.06	292926	403
13	10	6	1249	2131	8101	34819	100	1088	1489.32	974.32	198	213.65	108.87	97	91	0	256	15523	0	Undefined	890	1291.32	11.72	381267	404
17	17	2	1801	2726	11216	41808	100	1076.5	1035.1	423.58	187	201.81	104.45	96	92	0	254	15529	0	Undefined	889.5	848.1	7.98	262916	405
6	18	1	59	858	21650	14349	100	1107	1089.51	264.78	220	232.16	106.76	100	98	0	257	15524	0	Undefined	887	869.51	8.03	280003	406
12	19	3	46	1909	22145	28899	100	1129	967.58	516.35	243	257.78	128.56	75	69	0	256	15523	0	Undefined	886	724.58	5.52	247701	407
7	7	8	1609	1162	6656	22338	100	1090	1247.8	804.55	209	241.77	445.8	58	49	0	254	15529	0	Undefined	881	1038.8	2.26	316942	408
21	15	2	2205	3396	10296	50894	100	1049	1037.67	415.6	168	181.34	98.67	99	92	0	256	15523	0	Undefined	881	869.67	8.68	265643	409
3	3	1	910	339	4921	9889	100	1331	1980.25	1502.98	456	845.35	1872.4	25	9	0	257	15524	0	Undefined	875	1524.25	0.61	508925	410
6	1	8	8011	988	13990	17844	100	1133	1576.02	1033.26	258	275.28	130.76	95	85	0	257	15524	0	Undefined	875	1318.02	9.95	405037	411
7	19	1	44	1027	12056	18838	100	1069	922.28	546.27	194	209.76	165.46	73	62	0	254	15529	0	Undefined	875	728.28	4.31	234258	412
12	2	1	84	1850	14495	27899	100	1181	1154.76	432.36	306	324.91	142.87	97	90	0	256	15523	0	Undefined	875	848.76	5.81	295618	413
4	5	7	545	635	15845	12889	100	1144	1145.2	337.99	273	296.61	353.54	96	67	0	257	15524	0	Undefined	871	872.2	2.4	294316	414
20	6	1	492	3198	16330	45911	100	1082.5	1077.81	585.26	213	231.43	133.74	95	79	0	256	15520	0	Undefined	869.5	864.81	6.33	275920	415
20	3	1	910	3195	14980	45911	100	1084	2042.52	1526.16	216	266.03	216.78	99	84	0	256	15520	0	Undefined	868	1826.52	8.19	522886	416
17	12	6	129	2805	8981	43818	100	1050.5	1016.32	440.33	183	201.13	123.8	98	88	0	254	15529	0	Undefined	867.5	833.32	6.58	258146	417
16	9	8	1311	2676	17555	40408	100	1082	1014.61	498.08	216	236.2	139.87	94	78	0	254	15529	0	Undefined	866	798.61	5.57	257711	418
2	11	8	808	326	18490	8814	100	1155	1113.29	459.28	291	310.65	217.26	92	76	0	257	15524	0	Undefined	864	822.29	3.69	286115	419
3	4	7	906	466	5371	12889	100	1144	1372.78	934.46	280	422.63	638.37	58	37	0	257	15524	0	Undefined	864	1092.78	1.49	352804	420
2	17	4	1806	248	21190	6814	100	1174	1040.73	523.07	317	346.69	819.45	50	1	0	257	15524	0	Undefined	857	723.73	0.85	267467	421
5	1	8	8011	820	4026	17864	100	1077	1140.19	576.98	220	240.86	167.99	94	77	0	257	15524	0	Undefined	857	920.19	5.35	293029	422
13	1	4	8003	2080	4051	33824	100	1127.5	1631.73	1103.14	273	295.65	208.81	86	64	0	256	15523	0	Undefined	854.5	1358.73	6.4	417723	423
24	8	4	1407	3935	17095	56364	100	1133	1552.4	957.59	280	311.4	423.65	71	50	0	256	15523	0	Undefined	853	1272.4	2.93	397414	424
11	1	6	8006	1786	4076	30399	100	1146	1511.56	980.34	295	325.72	485.98	60	46	0	256	15523	0	Undefined	851	1216.56	2.44	386959	425
2	12	6	129	285	18940	7814	100	1152	1129.7	429.94	306	326.76	150.58	94	86	0	257	15524	0	Undefined	846	823.7	5.33	290332	426
4	6	6	221	615	16295	12389	100	1133	1134.26	346.53	288	307.75	144.98	99	95	0	257	15524	0	Undefined	845	846.26	5.7	291504	427
13	1	6	8007	2122	4051	34824	100	1123.5	1410.91	891.09	280	317.27	257.77	76	55	0	256	15523	0	Undefined	843.5	1130.91	4.24	361194	428
19	9	4	1301	3096	7676	47391	100	1026.5	1240.89	765.9	183	197.42	103.44	97	89	0	256	15520	0	Undefined	843.5	1057.89	10.09	317669	429
5	5	6	241	782	5826	16864	100	1043	1109.88	961.03	201	222.7	204.7	89	68	0	257	15524	0	Undefined	842	908.88	4.33	285238	430
22	1	3	110	3571	14015	51359	100	1080	1069.96	428.3	239	261.31	138.18	99	91	0	256	15523	0	Undefined	841	830.96	5.85	273910	431
24	6	6	223	3975	16195	57364	100	1099	1049.25	440.29	258	287.72	586.65	62	20	0	256	15523	0	Undefined	841	791.25	1.3	268607	432
17	19	3	46	2749	12131	42318	100	1019	901.98	487.81	179	195.14	111.94	81	73	0	254	15529	0	Undefined	840	722.98	6.31	229103	433
19	2	2	2218	3047	4516	46416	100	1056	1385.61	921.36	216	239.88	180.09	89	69	0	256	15520	0	Undefined	840	1169.61	6.36	354717	434
17	6	6	220	2799	6281	43818	100	1037.5	1009.69	331.29	198	214.2	127.39	99	93	0	254	15529	0	Undefined	839.5	811.69	6.24	256462	435
4	7	1	439	511	16745	9889	100	1144	1136.22	293.97	306	346.12	836.59	50	0	0	257	15524	0	Undefined	838	830.22	0.94	292009	436
6	11	6	806	956	18490	16844	100	1129	1154.81	520.99	291	317.9	424.46	71	49	0	257	15524	0	Undefined	838	863.81	1.97	296786	437
8	8	2	1403	1205	17065	19373	100	1067	1527.87	1071.86	231	254.55	233.1	83	61	0	254	15529	0	Undefined	836	1296.87	5.46	388079	438
24	6	4	219	3933	16195	56364	100	1136.5	1093.93	410.78	302	322.82	147.23	95	86	0	256	15523	0	Undefined	834.5	791.93	5.24	280046	439
11	6	5	502	1770	6326	29899	100	1062	1013.14	382.92	231	253.36	276.32	87	69	0	256	15523	0	Undefined	831	782.14	2.75	259363	440
24	5	8	811	4016	15745	58364	100	1034	955.38	518.62	205	223.82	124.34	88	75	0	256	15523	0	Undefined	829	750.38	5.88	244578	441
4	6	3	497	552	16295	10889	100	1118	1095.1	358.72	291	311.29	140.53	97	92	0	257	15524	0	Undefined	827	804.1	5.58	281441	442
8	1	2	9003	1198	13915	19373	100	1073	2985.35	2712.72	246	312.79	532.57	58	46	0	254	15529	0	Undefined	827	2739.35	5.02	758280	443
19	7	6	1603	3136	6771	48431	100	1013.5	1178.91	737.58	187	201.58	119.25	94	85	0	256	15520	0	Undefined	826.5	991.91	8.2	301802	444
23	3	4	271	3762	4896	56369	100	996	941.72	447.94	172	186.9	170.99	92	72	0	256	15523	0	Undefined	824	769.72	4.41	241080	445
1	3	5	917	87	4891	7334	100	1226	1627.85	1855.42	403	727.45	1722.63	16	3	0	257	15524	0	Undefined	823	1224.85	0.52	418358	446
3	4	6	256	445	5371	12389	100	1084	1519.6	2290	265	393.77	673.68	55	28	0	257	15524	0	Undefined	819	1254.6	1.67	390536	447
6	21	8	179	1008	22990	17844	100	1129	1189.46	346.61	310	362.41	307.9	96	74	0	257	15524	0	Undefined	819	879.46	2.69	305691	448
24	6	1	495	3870	16195	54864	100	1110.5	1136.59	397.69	295	327.8	431.57	83	47	0	256	15523	0	Undefined	815.5	841.59	1.87	290966	449
9	18	1	57	1362	11676	23327	100	1011.5	984.07	646.66	198	214.83	154.05	71	62	0	256	15523	0	Undefined	813.5	786.07	4.99	251923	450
19	7	8	1607	3178	6766	49386	100	992.5	1184.58	678.87	179	194.99	110.52	98	91	0	256	15520	0	Undefined	813.5	1005.58	8.95	303252	451
14	3	1	911	2187	14890	32374	100	1056	1810.36	1826.53	243	317.23	475.26	86	35	0	256	15523	0	Undefined	813	1567.36	3.14	463452	452
7	3	8	Str	1158	4856	22338	100	1062	984.09	507.16	250	284.01	486.24	58	37	0	254	15529	0	Undefined	812	734.09	1.44	249958	453
8	17	1	1004	1193	21115	18873	100	1017	954.62	386.43	205	229.45	508.09	74	28	0	254	15529	0	Undefined	812	749.62	1.43	242474	454
11	6	7	508	1812	6326	30899	100	1065.5	1245.06	852.19	254	330.89	443.67	83	45	0	256	15523	0	Undefined	811.5	991.06	2.06	318736	455
24	4	7	908	3994	15295	57864	100	1009.5	1071.77	320.44	201	233.19	188.96	100	98	0	256	15523	0	Undefined	808.5	870.77	4.44	274372	456
13	4	3	632	2062	5401	33324	100	1077	1254.32	695.05	269	290.09	220.27	88	65	0	256	15523	0	Undefined	808	985.32	4.38	321107	457
15	4	5	904	2440	5326	38898	100	1084	1140.2	499.9	276	398.31	1552.72	8	0	0	254	15529	0	Undefined	808	864.2	0.48	289611	458
22	10	8	1253	3685	18065	53859	100	1352	1492.29	558.55	546	553.82	305.48	95	70	0	256	15523	0	Undefined	806	946.29	3.07	382027	459
13	10	2	1241	2047	8101	32824	100	1005.5	1224.54	745.64	201	216.84	108.54	96	84	0	256	15523	0	Undefined	804.5	1023.54	9.28	313481	460
4	7	4	1503	574	16745	11389	100	1103	1386.44	869.5	302	337.01	798.79	50	32	0	257	15524	0	Undefined	801	1084.44	1.31	356315	461
9	2	5	93	1430	4476	25327	100	1021	996.7	428.97	228	280.95	997.16	35	0	0	256	15523	0	Undefined	793	768.7	0.72	255156	462
18	6	6	220	2967	16275	43833	100	1001.5	952.87	433.19	209	224.58	131.27	95	81	0	254	15529	0	Undefined	792.5	743.87	5.55	242030	463
2	15	1	1206	183	20290	5314	100	1159	1113.4	354.86	370	401.51	840.97	44	0	0	257	15524	0	Undefined	789	743.4	0.85	286145	464
4	9	1	390	513	17645	9889	100	1084	1118.49	365.35	295	321.77	412.6	85	47	0	257	15524	0	Undefined	789	823.49	1.93	287452	465
11	7	8	1607	1834	6776	31399	100	1024	1290.3	809.49	235	254.02	181.21	89	69	0	256	15523	0	Undefined	789	1055.3	5.72	330317	466
11	3	1	910	1683	4976	27899	100	1032	1671.31	1199.91	246	329.79	811.56	48	27	0	256	15523	0	Undefined	786	1425.31	1.65	427855	467
24	3	1	912	3867	14845	54864	100	1052.5	1571.61	995.95	269	293.31	278.41	91	62	0	256	15523	0	Undefined	783.5	1302.61	4.59	402332	468
17	2	2	2217	2711	4481	41818	100	1013.5	1332.71	820.47	231	277.09	889.96	48	25	0	254	15529	0	Undefined	782.5	1101.71	1.19	338508	469
1	19	3	46	61	12091	6334	100	1013	921.98	519.14	231	255.68	602.98	57	16	0	257	15524	0	Undefined	782	690.98	1.11	236949	470
2	6	6	220	279	16240	7814	100	1062	1057.39	483.47	280	304.48	273.39	81	57	0	257	15524	0	Undefined	782	777.39	2.75	271749	471
23	2	3	92	3740	4446	55869	100	947.5	994.34	554.19	168	186.48	151.83	93	73	0	256	15523	0	Undefined	779.5	826.34	5.32	254551	472
2	9	2	1255	198	17590	5814	100	1099	1187.56	656.15	321	355.34	384.08	62	50	0	257	15524	0	Undefined	778	866.56	2.17	305204	473
12	6	6	221	1959	16295	30399	100	1000	993.94	365.82	224	244.01	199.28	94	80	0	256	15523	0	Undefined	776	769.94	3.76	254449	474
22	13	4	310	3604	19415	51859	100	1322	1322.63	286.2	546	566.61	282.5	96	76	0	256	15523	0	Undefined	776	776.63	2.68	338593	475
11	5	6	240	1790	5876	30399	100	1022.5	989.46	396.14	250	285.6	382.98	74	50	0	256	15523	0	Undefined	772.5	739.46	1.84	253301	476
4	16	4	2012	583	20795	11389	100	1047	949.8	422.98	276	295.58	201.98	80	66	0	257	15524	0	Undefined	771	673.8	3.24	244098	477
5	14	3	1228	728	9876	15364	100	946	923.7	416.78	175	197.1	129.81	93	84	0	257	15524	0	Undefined	771	748.7	5.6	237390	478
7	1	6	8008	1114	3956	21338	100	1002	1045.98	481.01	231	257.08	328.41	78	57	0	254	15529	0	Undefined	771	814.98	2.4	265680	479
18	12	6	129	2973	18975	43833	100	975.5	925.23	423.41	205	220.94	129.54	92	81	0	254	15529	0	Undefined	770.5	720.23	5.44	235009	480
19	3	3	914	3069	4966	46916	100	983.5	1264.64	820.97	216	276.87	1330.78	43	0	0	256	15520	0	Undefined	767.5	1048.64	0.74	323748	481
3	18	4	1615	417	11671	11389	100	976	882.19	469.62	209	225.93	141.2	81	71	0	257	15524	0	Undefined	767	673.19	4.65	226724	482
2	20	7	30	314	22540	8314	100	1256	1189.04	388.12	493	518.94	226.2	84	70	0	257	15524	0	Undefined	763	696.04	2.96	305582	483
7	2	6	3302	1115	4406	21338	100	983	1254.15	792.12	220	240.29	216.63	81	61	0	254	15529	0	Undefined	763	1034.15	4.68	318555	484
24	7	6	1605	3976	16645	57364	100	1017	1190.92	664.67	254	283.97	505.95	60	41	0	256	15523	0	Undefined	763	936.92	1.79	304876	485
2	17	6	1809	290	21190	7814	100	1077	970.12	403.31	317	329.37	123.23	84	76	0	257	15524	0	Undefined	760	653.12	5.2	249320	486
6	3	3	915	885	14890	15344	100	1036	1164.84	594.63	276	299.26	150.57	96	80	0	257	15524	0	Undefined	760	888.84	5.75	299363	487
11	10	8	1252	1837	8126	31399	100	964.5	1346.55	898.88	205	222.57	203.36	86	65	0	256	15523	0	Undefined	759.5	1141.55	5.53	344718	488
10	5	7	Str	1643	15775	26327	100	1013	1530.41	1056.16	254	291.81	710.68	50	42	0	256	15523	0	Undefined	759	1276.41	1.74	391786	489
24	10	2	1242	3895	17995	55364	100	1045	1326.97	719.33	288	314.05	192.93	94	83	0	256	15523	0	Undefined	757	1038.97	5.25	339705	490
1	18	1	57	18	11641	5334	100	1006	933.69	536.09	250	264.58	125.78	75	67	0	257	15524	0	Undefined	756	683.69	5.32	239958	491
2	19	8	210	334	22090	8814	100	1062	982.53	417.1	306	317.82	113.57	87	78	0	257	15524	0	Undefined	756	676.53	5.85	252509	492
2	18	6	1618	291	21640	7814	100	1069	1036.81	440.72	314	326	115.78	87	80	0	257	15524	0	Undefined	755	722.81	6.14	266460	493
2	16	3	1022	226	20740	6314	100	1077	1026.25	522.61	325	349.83	632.71	56	12	0	257	15524	0	Undefined	752	701.25	1.07	263745	494
9	20	1	18	1364	12576	23327	100	989	850	495.96	239	257.42	288.76	59	54	0	256	15523	0	Undefined	750	611	2.05	217599	495
1	7	6	1602	112	6691	7834	100	1215	1467.5	1122.52	467	888.76	2611.1	5	1	0	257	15524	0	Undefined	748	1000.5	0.22	377147	496
17	8	2	1312	2717	7181	41818	100	934.5	982.57	399.71	187	206.19	129.93	98	92	0	254	15529	0	Undefined	747.5	795.57	5.98	249574	497
18	16	7	1202	2998	20775	44333	100	1183.5	1138.37	390.49	437	461.92	266.04	82	66	0	254	15529	0	Undefined	746.5	701.37	2.54	289146	498
15	9	6	1307	2466	7576	39398	100	944	908.01	527.09	198	233.75	218.08	74	58	0	254	15529	0	Undefined	746	710.01	3.09	230635	499
5	2	6	3301	779	4476	16864	100	953	1261.43	788.38	209	229.38	204.13	85	65	0	257	15524	0	Undefined	744	1052.43	5.06	324188	500
9	2	6	3001	1451	4476	25827	100	968	1336.61	919.31	224	258.15	556.68	53	46	0	256	15523	0	Undefined	744	1112.61	1.94	342171	501
19	6	5	502	3114	6316	47916	100	942	900.02	422.69	198	213.23	120.04	92	80	0	256	15520	0	Undefined	744	702.02	5.72	230404	502
12	18	4	1615	1929	21695	29399	100	985	932.12	451.19	243	256.77	125.79	89	77	0	256	15523	0	Undefined	742	689.12	5.37	238623	503
24	9	6	1307	3978	17545	57364	100	942	999.15	427.24	201	235.66	471.96	72	33	0	256	15523	0	Undefined	741	798.15	1.62	255783	504
7	9	2	1258	1038	7556	19338	100	938.5	1488.16	1116.85	198	222.13	237.94	77	58	0	254	15529	0	Undefined	740.5	1290.16	5.32	377993	505
9	2	2	2217	1367	4476	23827	100	964.5	1177.16	675.71	224	247.47	148.33	95	83	0	256	15523	0	Undefined	740.5	953.16	6.27	301352	506
2	4	7	905	298	15340	8314	100	1028	1039.22	314.13	288	309.31	258.99	96	75	0	257	15524	0	Undefined	740	751.22	2.82	267080	507
24	3	4	271	3930	14845	56364	100	948	954.95	489.26	209	228.72	206.45	81	64	0	256	15523	0	Undefined	739	745.95	3.52	244467	508
4	17	5	1010	605	21245	11889	100	994	1059.45	670.5	258	271.5	138.63	74	62	0	257	15524	0	Undefined	736	801.45	5.68	272278	509
19	3	1	910	3027	4966	45916	100	957	1569.63	1325.89	224	299.7	801.56	42	21	0	256	15520	0	Undefined	733	1345.63	1.58	401826	510
19	17	5	1010	3125	11261	47896	100	907	984.34	657.9	175	189.13	106.86	85	69	0	256	15520	0	Undefined	732	809.34	7.44	251991	511
11	1	4	8002	1744	4076	29399	100	1018.5	1656.01	1154.46	288	312.98	177.8	91	79	0	256	15523	0	Undefined	730.5	1368.01	7.55	423938	512
7	5	8	811	1160	5756	22338	100	965	913.74	427.65	235	264.12	255.9	74	61	0	254	15529	0	Undefined	730	678.74	2.54	232090	513
3	16	1	1018	352	10766	9899	100	938	949.89	423.96	209	224.34	108.45	94	84	0	257	15524	0	Undefined	729	740.89	6.69	244123	514
12	17	5	1010	1949	21245	29899	100	983	897.26	510.86	254	266.63	117.47	76	65	0	256	15523	0	Undefined	729	643.26	5.37	229699	515
17	15	1	1206	2703	10331	41318	100	923	879.01	402.05	194	211.13	119.5	90	80	0	254	15529	0	Undefined	729	685.01	5.59	223268	516
2	17	7	1013	311	21190	8314	100	1032	932.96	431.77	306	322.85	141.33	79	70	0	257	15524	0	Undefined	726	626.96	4.32	239770	517
18	8	2	1312	2885	17175	41833	100	957	967.66	362.15	231	252.02	127.23	96	90	0	254	15529	0	Undefined	726	736.66	5.62	245786	518
7	4	3	900	1054	5306	19838	100	951.5	1192.86	760.18	228	263.01	340.65	66	51	0	254	15529	0	Undefined	723.5	964.86	2.73	302986	519
11	16	4	2012	1759	10826	29399	100	897	840.66	366.79	175	193.49	113.96	92	84	0	256	15523	0	Undefined	722	665.66	5.68	215209	520
18	7	8	1606	3010	16725	44833	100	951.5	1049.77	632.46	231	327.64	1644.85	11	0	0	254	15529	0	Undefined	720.5	818.77	0.44	266641	521
6	15	3	1212	897	20290	15344	100	938	880.4	514.16	220	235.43	150.63	73	61	0	257	15524	0	Undefined	718	660.4	4.28	226262	522
7	7	2	1501	1036	6656	19338	100	923	931.64	349.52	205	235.32	230.53	94	70	0	254	15529	0	Undefined	718	726.64	3.02	236636	523
9	12	6	129	1461	8976	25827	100	936.5	934.31	407	220	236.31	166.03	90	75	0	256	15523	0	Undefined	716.5	714.31	4.2	239184	524
23	7	2	1501	3724	6696	55369	100	875	935.38	436.48	168	187.13	119.69	98	90	0	256	15523	0	Undefined	707	767.38	6.25	239457	525
18	11	8	808	3014	18525	44833	100	940.5	903.8	390.94	235	257.41	135.83	92	77	0	254	15529	0	Undefined	705.5	668.8	4.76	229565	526
12	20	3	23	1910	22595	28899	100	942.5	828.18	402.54	239	255.38	142.19	77	67	0	256	15523	0	Undefined	703.5	589.18	4.03	212013	527
2	3	5	917	255	14890	7314	100	979	1077.21	542.13	276	301.14	367.52	69	49	0	257	15524	0	Undefined	703	801.21	2.11	276843	528
1	20	1	18	20	12541	5334	100	931	889.98	530.43	239	265.36	472.62	57	35	0	257	15524	0	Undefined	692	650.98	1.32	228724	529
7	3	4	271	1074	4856	20338	100	914	900.19	338.18	224	242.34	150.78	95	85	0	254	15529	0	Undefined	690	676.19	4.36	228648	530
11	7	1	439	1687	6776	27899	100	910	904.09	290.7	220	241.12	168.9	97	84	0	256	15523	0	Undefined	690	684.09	3.93	231447	531
9	11	8	808	1502	8526	26827	100	905	911.04	335.04	216	234.59	128.09	96	89	0	256	15523	0	Undefined	689	695.04	5.28	233225	532
3	2	1	84	338	4471	9889	100	1125	1223.51	605.67	441	555.44	833.2	37	6	0	257	15524	0	Undefined	684	782.51	0.8	314441	533
13	12	8	135	2175	9001	35824	100	873	882.4	445.7	190	206.91	114.78	93	80	0	256	15523	0	Undefined	683	692.4	5.89	225894	534
22	11	7	370	3665	18515	53359	100	1252.5	1271.71	278.69	572	563.2	339.36	94	50	0	256	15523	0	Undefined	680.5	699.71	2.09	325559	535
8	17	5	1012	1277	21110	20838	100	953	913.45	377.21	273	290.57	174.94	83	70	0	254	15529	0	Undefined	680	640.45	3.56	232016	536
17	12	4	125	2763	8981	42818	100	875	863.76	396.28	198	213.4	125.24	92	81	0	254	15529	0	Undefined	677	665.76	5.19	219395	537
23	6	4	219	3765	6246	56369	100	848.5	839.27	399.24	172	199.41	791.84	42	2	0	256	15523	0	Undefined	676.5	667.27	0.81	214852	538
23	16	5	1201	3796	10746	56869	100	835.5	792.76	433.68	160	176.95	174.82	78	64	0	256	15510	0	Undefined	675.5	632.76	3.52	202947	539
17	12	8	133	2847	8981	44818	100	858	849.55	296.61	187	203.48	127.89	99	91	0	254	15529	0	Undefined	671	662.55	5.05	215785	540
3	21	1	2	357	13021	9889	100	920	863.21	369.9	250	269.52	426.53	67	26	0	257	15524	0	Undefined	670	613.21	1.39	221846	541
4	2	6	3002	611	14495	12389	100	950	968.07	238.53	280	299.91	142.54	98	96	0	257	15524	0	Undefined	670	688.07	4.69	248794	542
18	18	1	57	2874	21675	41333	100	897	822.19	518.12	231	256.73	621.6	51	9	0	254	15529	0	Undefined	666	591.19	0.91	208836	543
1	7	7	Str	133	6691	8334	100	1092	1396.92	933.74	430	762.56	2086.32	14	0	0	257	15524	0	Undefined	662	966.92	0.3	359009	544
2	21	8	177	336	22990	8814	100	1211	1234.1	197.38	549	567.73	297.67	98	65	0	257	15524	0	Undefined	662	685.1	2.24	317163	545
19	6	6	221	3135	6316	48416	100	850.5	823	361.43	190	211.86	192.5	85	69	0	256	15520	0	Undefined	660.5	633	3.17	210689	546
4	12	6	130	621	18995	12389	100	1036	1038.58	396.26	377	408	249.81	82	62	0	257	15524	0	Undefined	659	661.58	2.52	266914	547
2	16	1	1017	184	20740	5314	100	1021	938.65	454.81	366	385.45	159.25	71	60	0	257	15524	0	Undefined	655	572.65	3.47	241234	548
3	19	3	46	397	12121	10889	100	871	928.01	659.89	216	234.23	137.05	66	57	0	257	15524	0	Undefined	655	712.01	5.06	238498	549
12	5	7	545	1979	15845	30899	100	871	866.62	276.81	216	246.87	360.94	82	41	0	256	15523	0	Undefined	655	650.62	1.72	221855	550
9	19	3	46	1405	12126	24327	100	852.5	839.69	515.7	198	213.67	107.21	80	68	0	256	15523	0	Undefined	654.5	641.69	5.84	214960	551
17	17	6	1809	2810	11231	43818	100	833.5	764.82	393.69	179	191.7	104	84	76	0	254	15529	0	Undefined	654.5	585.82	5.51	194265	552
9	2	1	83	1346	4476	23327	100	882	1382.89	941.72	228	253.24	256.44	80	52	0	256	15523	0	Undefined	654	1154.89	4.41	354020	553
10	18	1	57	1530	21625	23327	100	1028	979.01	425.14	374	406.33	462.79	58	25	0	256	15523	0	Undefined	654	605.01	1.24	250626	554
22	14	1	1224	3542	19865	50359	100	882	855.62	304.69	228	243.89	120.2	95	88	0	256	15523	0	Undefined	654	627.62	5.09	219039	555
22	7	6	1604	3640	16715	52859	100	923	1311.07	877.83	269	302.12	308.71	67	51	0	256	15523	0	Undefined	654	1042.07	3.27	335635	556
12	15	2	2204	1884	20345	28399	100	880.5	842.27	432.93	228	255.39	409.72	60	39	0	256	15523	0	Undefined	652.5	614.27	1.43	215622	557
7	20	4	189	1091	12506	20338	100	873	853.76	275.68	224	245.45	155.89	95	87	0	254	15529	0	Undefined	649	629.76	3.9	216855	558
7	20	1	21	1028	12506	18838	100	867.5	943.5	665.15	220	236.49	125.93	69	55	0	254	15529	0	Undefined	647.5	723.5	5.61	239649	559
11	9	1	390	1689	7676	27899	100	856	842.27	331.8	209	232.96	182.7	94	73	0	256	15523	0	Undefined	647	633.27	3.33	215622	560
11	6	6	221	1791	6326	30399	100	875	883.8	335.11	228	247.4	123.35	98	89	0	256	15523	0	Undefined	647	655.8	5.16	226253	561
10	17	4	1806	1592	21175	24827	100	936.5	872.38	438.5	291	316.2	418.83	64	34	0	256	15523	0	Undefined	645.5	581.38	1.33	223328	562
23	14	3	1230	3752	9846	55869	100	809.5	753.11	396.87	164	176.74	98.28	87	72	0	256	15523	0	Undefined	645.5	589.11	5.86	192796	563
23	1	7	119	3823	3996	57869	100	824.5	1034.22	624.46	179	197.56	289.74	72	51	0	256	15523	0	Undefined	645.5	855.22	2.89	264760	564
11	12	6	130	1797	9026	30399	100	839	832.89	417.22	194	209.17	126.1	91	73	0	256	15523	0	Undefined	645	638.89	4.95	213221	565
6	6	1	493	846	16240	14344	100	935	1568.83	1083.08	291	322.1	200.51	90	74	0	257	15524	0	Undefined	644	1277.83	6.22	403189	566
19	5	6	240	3134	5866	48416	100	845	846.01	400.26	201	234.07	693.31	47	3	0	256	15520	0	Undefined	644	645.01	0.88	216579	567
2	18	1	57	186	21640	5314	100	1256	1209.16	357.01	613	633.87	238.15	81	64	0	257	15524	0	Undefined	643	596.16	2.42	310755	568
17	20	5	26	2792	12581	43318	100	832	764.15	415.56	190	208.81	253.37	68	62	0	254	15529	0	Undefined	642	574.15	2.19	194093	569
17	17	1	1001	2705	11231	41318	100	841.5	829.33	474.35	201	216.07	113.29	81	69	0	254	15529	0	Undefined	640.5	628.33	5.41	210651	570
2	17	3	1006	227	21190	6314	100	965	921.67	408.76	325	343.92	146.46	79	72	0	257	15524	0	Undefined	640	596.67	3.94	236868	571
6	3	4	270	906	14890	15844	100	968	1082.38	542.78	329	352.85	262.7	76	56	0	257	15524	0	Undefined	639	753.38	2.78	278171	572
23	18	4	1617	3777	11646	56369	100	824	766.2	363.29	187	206.28	232.27	75	64	0	256	15523	0	Undefined	637	579.2	2.41	196148	573
17	20	7	30	2834	12581	44318	100	826	766.87	465.48	190	205.79	107.92	74	65	0	254	15529	0	Undefined	636	576.87	5.2	194786	574
22	12	4	127	3603	18965	51859	100	1140	1134.17	261.29	504	524.22	367.56	84	33	0	256	15523	0	Undefined	636	630.17	1.66	290348	575
13	3	3	915	2061	4951	33324	100	893.5	1082.46	604.43	258	277.85	212.83	84	61	0	256	15523	0	Undefined	635.5	824.46	3.78	277111	576
20	1	2	9001	3214	14080	46411	100	835.5	1946.38	1680.11	201	223.09	160.1	88	70	0	256	15520	0	Undefined	634.5	1745.38	10.76	498272	577
24	9	5	403	3957	17545	56864	100	884	892.71	227.45	250	271.92	191.57	100	88	0	256	15523	0	Undefined	634	642.71	3.24	228535	578
5	11	6	806	788	8526	16864	100	834	896.58	462.41	201	234.28	240.05	77	57	0	257	15524	0	Undefined	633	695.58	2.76	230420	579
20	10	2	1240	3223	18130	46411	100	852.5	1098.91	701.82	220	248.85	549.66	53	43	0	256	15520	0	Undefined	632.5	878.91	1.55	281322	580
2	18	8	1704	333	21640	8814	100	927	857.88	435.51	295	307.16	119.61	76	64	0	257	15524	0	Undefined	632	562.88	4.6	220474	581
6	14	1	1224	854	19840	14344	100	845	818.58	376.02	213	228.33	283.05	74	56	0	257	15524	0	Undefined	632	605.58	2.09	210376	582
10	15	2	2203	1548	20275	23827	100	890	853.21	373.1	258	275.69	175.21	81	71	0	256	15523	0	Undefined	632	595.21	3.3	218421	583
19	8	8	1413	3179	7216	49416	100	807	1285.68	919.68	175	193.41	215.65	83	59	0	256	15520	0	Undefined	632	1110.68	5.07	329135	584
10	14	1	1222	1526	19825	23327	100	889.5	870.86	460.17	258	280.19	181.99	72	60	0	256	15523	0	Undefined	631.5	612.86	3.25	222939	585
12	12	6	130	1965	18995	30399	100	829.5	840.85	386.88	198	214.88	140.01	89	75	0	256	15523	0	Undefined	631.5	642.85	4.47	215257	586
13	14	3	1228	2072	9901	33324	100	817	859.46	404.71	187	210.07	137.04	92	82	0	256	15523	0	Undefined	630	672.46	4.74	220023	587
17	6	2	214	2715	6281	41818	100	828	839.06	320.91	201	220.11	141.13	95	84	0	254	15529	0	Undefined	627	638.06	4.39	213121	588
22	11	3	361	3581	18515	51359	100	1026	1024.61	254.29	400	429.78	229.14	96	71	0	256	15523	0	Undefined	626	624.61	2.6	262300	589
3	17	2	1802	374	11221	10389	100	834	1056.98	775.91	209	225.54	145.14	71	60	0	257	15524	0	Undefined	625	847.98	5.73	271643	590
6	15	5	1216	939	20290	16344	100	837	772.56	306.57	213	233.56	348.71	71	38	0	257	15524	0	Undefined	624	559.56	1.55	198547	591
18	9	6	1304	2970	17625	43833	100	957	1423.64	896.6	336	370.18	372.67	70	46	0	254	15529	0	Undefined	621	1087.64	2.83	361605	592
12	7	1	439	1855	16745	27899	100	904.5	945.6	309.22	284	310.3	293.92	88	55	0	256	15523	0	Undefined	620.5	661.6	2.16	242073	593
23	17	5	1012	3797	11131	56884	100	783.5	780.88	387.9	164	179.99	158.35	84	71	0	256	15516	0	Undefined	619.5	616.88	3.79	199905	594
10	16	1	1017	1528	20725	23327	100	908	891.25	310.33	291	313.89	159.35	91	77	0	256	15523	0	Undefined	617	600.25	3.62	228160	595
12	6	3	497	1896	16295	28899	100	875	857.91	316.95	258	276.07	172.97	89	73	0	256	15523	0	Undefined	617	599.91	3.36	219626	596
19	20	7	31	3170	12616	48916	100	805.5	757.61	422.85	190	205.25	110.28	79	69	0	256	15520	0	Undefined	615.5	567.61	5.01	193948	597
17	17	4	1806	2768	11231	42818	100	802	834.33	514.68	187	268.87	1625.81	3	0	0	254	15529	0	Undefined	615	647.33	0.35	211920	598
6	17	4	1807	920	21190	15844	100	826	877.63	1477.1	213	231.36	301.79	75	51	0	257	15524	0	Undefined	613	664.63	2.14	225550	599
10	19	2	198	1552	22075	23827	100	972	980.29	218.91	359	399.97	808.27	14	0	0	256	15523	0	Undefined	613	621.29	0.72	250954	600
23	9	1	394	3705	7596	54869	100	785	804.01	343.25	172	192.63	294.8	80	51	0	256	15523	0	Undefined	613	632.01	2.07	205827	601
9	12	8	133	1503	8976	26827	100	828	841.19	275.79	216	236.4	125.64	97	90	0	256	15523	0	Undefined	612	625.19	4.81	215345	602
18	15	1	1206	2871	20325	41333	100	940.5	901.17	462.71	329	345.53	150.19	73	62	0	254	15529	0	Undefined	611.5	572.17	3.7	228897	603
24	7	2	1501	3892	16645	55364	100	835.5	889.12	387.26	224	270.37	879.98	33	0	0	256	15523	0	Undefined	611.5	665.12	0.7	227614	604
5	4	6	258	781	5376	16864	100	819	886.11	378.42	209	231.75	203.36	93	64	0	257	15524	0	Undefined	610	677.11	3.22	227730	605
6	16	1	1019	856	20740	14344	100	841	808.28	295.24	231	249.9	145.47	90	80	0	257	15524	0	Undefined	610	577.28	3.84	207728	606
10	17	7	1013	1655	21200	26322	100	830	790.36	325.35	220	237	262.65	77	62	0	256	15523	0	Undefined	610	570.36	2.11	202332	607
11	9	4	1301	1752	7676	29399	100	818.5	1248.87	837.47	209	234.84	201.38	88	64	0	256	15523	0	Undefined	609.5	1039.87	5.04	319710	608
4	19	2	199	544	22145	10389	100	908	929.75	206.77	299	313.82	157.06	100	95	0	257	15524	0	Undefined	609	630.75	3.92	238946	609
6	4	5	903	928	15340	16344	100	867	921.17	476.6	258	286.17	199.47	93	78	0	257	15524	0	Undefined	609	663.17	3.18	236740	610
7	8	2	1403	1037	7106	19338	100	809.5	1336.58	932.88	201	225.96	302.43	75	50	0	254	15529	0	Undefined	608.5	1135.58	3.67	339492	611
11	1	8	8010	1828	4076	31399	100	877	1194.46	708.79	269	290.84	209.58	91	67	0	256	15523	0	Undefined	608	925.46	4.31	305782	612
10	15	1	1206	1527	20275	23327	100	865.5	845.45	341.85	258	294.59	850.58	25	0	0	256	15523	0	Undefined	607.5	587.45	0.65	216435	613
3	15	4	2208	414	10321	11389	100	811	806.91	364.92	205	222.03	115.62	88	80	0	257	15524	0	Undefined	606	601.91	5.06	207377	614
10	17	1	1001	1529	21175	23327	100	953	955.92	274.9	347	372.68	227.25	91	69	0	256	15523	0	Undefined	606	608.92	2.57	244716	615
20	9	1	390	3201	17680	45911	100	819	832.66	393.36	213	237.49	491.28	56	22	0	256	15520	0	Undefined	606	619.66	1.21	213161	616
9	1	5	112	1429	4026	25327	100	832	991.89	588.08	228	247.4	187.56	76	58	0	256	15523	0	Undefined	604	763.89	3.97	253923	617
3	3	3	914	381	4921	10889	100	950	2351.44	6500.95	347	516.31	1049.53	40	15	0.78	257	15524	0	Undefined	603	2004.44	1.75	604319	618
1	17	3	1006	59	11191	6334	100	830	807.12	358.91	228	246.1	123.95	84	77	0	257	15524	0	Undefined	602	579.12	4.53	207431	619
7	16	1	1020	1024	10706	18838	100	781	729.34	366.19	179	197.73	191.86	76	64	0	254	15529	0	Undefined	602	550.34	2.77	185253	620
7	9	1	394	1017	7556	18838	100	798	790.96	311.79	198	216.18	122.83	96	85	0	254	15529	0	Undefined	600	592.96	4.68	200903	621
1	8	8	1412	155	7141	8834	100	1032	1191.18	673.11	433	731.49	2115.7	1	0	0	257	15524	0	Undefined	599	758.18	0.22	306133	622
2	12	4	125	243	18940	6814	100	916	908.01	341.78	317	341.31	366.16	65	37	0	257	15524	0	Undefined	599	591.01	1.55	233358	623
20	6	3	497	3240	16330	46911	100	804	787.52	359.54	205	237.87	580.35	50	6	0	256	15520	0	Undefined	599	582.52	0.95	201606	624
4	15	1	1207	519	20345	9889	100	908	952.35	441.95	310	323.69	132.71	87	71	0	257	15524	0	Undefined	598	642.35	4.74	244754	625
22	13	3	152	3583	19415	51359	100	871	837.36	395.18	273	314.4	186.01	78	69	0	256	15523	0	Undefined	598	564.36	2.81	214364	626
12	9	1	390	1857	17645	27899	100	802	808.44	354.47	205	226.7	270.32	83	56	0	256	15523	0	Undefined	597	603.44	2.15	206960	627
1	14	1	1222	14	9841	5334	100	845	856.04	330.21	250	269.89	188.93	87	75	0	257	15524	0	Undefined	595	606.04	3.1	220002	628
14	10	8	1253	2341	18040	35874	100	864	960.68	533.07	269	287.12	166.75	79	64	0	256	15523	0	Undefined	595	691.68	4.04	245933	629
23	6	1	495	3702	6246	54869	100	766	781.35	277.96	172	187.62	115.75	97	91	0	256	15523	0	Undefined	594	609.35	5.13	200025	630
13	6	3	498	2064	6301	33324	100	847	854.14	272.2	254	275.68	157.68	98	84	0	256	15523	0	Undefined	593	600.14	3.67	218661	631
17	16	3	1022	2746	10781	42318	100	772	774.22	457.86	179	194.36	101.39	81	72	0	254	15529	0	Undefined	593	595.22	5.72	196652	632
1	4	7	905	130	5341	8334	100	1009	1193.89	928.89	418	594.58	1141.6	18	3	0	257	15524	0	Undefined	591	775.89	0.52	306831	633
2	16	7	1202	310	20740	8314	100	901	838.22	402.72	310	326.2	142.57	73	66	0	257	15524	0	Undefined	591	528.22	3.59	215423	634
18	10	8	1251	3013	18075	44833	100	889.5	1264.58	836.44	299	321.35	180.76	75	61	0	254	15529	0	Undefined	590.5	965.58	5.22	321203	635
23	12	2	123	3729	8946	55369	100	777.5	771.52	292.19	187	203.96	207.4	89	66	0	256	15523	0	Undefined	590.5	584.52	2.74	197508	636
11	6	3	497	1728	6326	28899	100	820.5	862.53	369.15	231	266.75	588.2	50	4	0	256	15523	0	Undefined	589.5	631.53	1.01	220808	637
10	20	7	30	1658	22525	26327	100	809	712.84	363.26	220	234.34	101.34	75	67	0	256	15523	0	Undefined	589	492.84	4.72	182486	638
14	9	4	1302	2256	17590	33874	100	847	1137.3	726.66	258	281.82	252.93	72	54	0	256	15523	0	Undefined	589	879.3	3.38	291148	639
22	15	3	1212	3585	20315	51359	100	798	752.39	377.83	209	229.5	195.41	75	65	0	256	15523	0	Undefined	589	543.39	2.68	192612	640
16	1	2	9003	2542	13955	37408	100	822.5	2538.43	2525.05	235	302.84	513.85	52	39	0	254	15529	0	Undefined	587.5	2303.43	4.35	644761	641
2	9	4	1259	240	17590	6814	100	886	898.18	296.27	299	322.95	254.42	86	59	0	257	15524	0	Undefined	587	599.18	2.26	230833	642
12	9	6	1305	1962	17645	30399	100	794.5	1084.16	670.33	209	237.82	347.84	67	46	0	256	15523	0	Undefined	585.5	875.16	2.43	277546	643
12	9	8	1309	2004	17645	31399	100	794	829.18	305.68	209	223.75	115.96	97	89	0	256	15523	0	Undefined	585	620.18	5.22	212271	644
18	12	8	133	3015	18975	44833	100	824	798.24	281.42	239	255.86	135.12	94	80	0	254	15529	0	Undefined	585	559.24	4.01	202753	645
3	17	3	1006	395	11221	10889	100	789	776.5	379.87	205	223.75	225.11	75	59	0	257	15524	0	Undefined	584	571.5	2.46	199561	646
14	17	1	1003	2201	21190	32374	100	845	847.66	427.7	261	281.35	141.95	80	72	0	256	15523	0	Undefined	584	586.66	3.99	217002	647
5	2	2	2219	695	4476	14864	100	792	1157.48	783.46	209	230.75	192.06	80	60	0	257	15524	0	Undefined	583	948.48	4.83	297473	648
6	18	6	1702	963	21640	16844	100	822	765.75	356.55	239	254.49	131.48	80	69	0	257	15524	0	Undefined	583	526.75	3.89	196797	649
9	4	7	905	1474	5376	26327	100	807	832.77	355.35	224	241.42	128.7	98	89	0	256	15523	0	Undefined	583	608.77	4.59	213188	650
15	9	8	1311	2508	7576	40398	100	770	838.63	417.38	187	204.85	124.4	93	78	0	254	15529	0	Undefined	583	651.63	5.09	213012	651
7	6	6	223	1119	6206	21338	100	783	754.46	281.36	201	222.83	197.13	88	63	0	254	15529	0	Undefined	582	553.46	2.7	191634	652
23	7	6	1605	3808	6696	57369	100	746	1052.66	741.8	164	182.87	238.07	78	53	0	256	15523	0	Undefined	582	888.66	3.65	269482	653
11	5	7	545	1811	5876	30899	100	820.5	844.05	283.82	239	265.79	156.63	96	85	0	256	15523	0	Undefined	581.5	605.05	3.69	216077	654
1	15	2	2203	36	10291	5834	100	819	804.13	353.37	239	255.01	138.09	85	76	0	257	15524	0	Undefined	580	565.13	3.98	206661	655
1	8	6	1408	113	7141	7834	100	864	1396.37	993.29	284	449.49	852.92	43	35	0	257	15524	0	Undefined	580	1112.37	1.11	358866	656
7	17	5	1012	1109	11111	20833	100	759	707.39	354.47	179	193.33	102.86	85	74	0	254	15529	0	Undefined	580	528.39	5	179676	657
2	20	1	18	188	22540	5314	100	1529	1530.04	295.08	950	951.79	285.69	85	52	0	257	15524	0	Undefined	579	580.04	2.02	393221	658
2	14	5	1231	266	19840	7314	100	893	877.97	513.53	314	329	176.13	64	54	0	257	15524	0	Undefined	579	563.97	3.12	225638	659
9	20	7	30	1490	12576	26327	100	824	758.59	354.73	246	262.8	170.92	76	61	0	256	15523	0	Undefined	578	512.59	2.9	194199	660
18	12	4	125	2931	18975	42833	100	794	777.43	354.68	216	237.4	224.56	75	58	0	254	15529	0	Undefined	578	561.43	2.4	197466	661
18	6	2	214	2883	16275	41833	100	807.5	853.26	342.65	231	251.82	130.4	94	82	0	254	15529	0	Undefined	576.5	622.26	4.61	216728	662
1	20	2	181	41	12541	5834	100	830	855.98	239.74	254	283.88	176.94	97	87	0	257	15524	0	Undefined	576	601.98	3.23	219988	663
2	19	3	46	229	22090	6314	100	1193	1086.67	456.08	617	639.63	781.3	24	0	0	257	15524	0	Undefined	576	469.67	0.57	279273	664
2	16	5	1025	268	20740	7314	100	886	913.42	400.77	310	329.38	203.47	82	63	0	257	15524	0	Undefined	576	603.42	2.87	234749	665
4	8	4	1405	575	17195	11389	100	920	1701.29	1248.95	344	375.18	375.29	65	46	0	257	15524	0	Undefined	576	1357.29	3.53	437231	666
22	13	6	319	3646	19415	52859	100	1002	1026.61	246.93	426	463.42	290.24	88	48	0	256	15523	0	Undefined	576	600.61	1.94	262812	667
12	16	4	2012	1927	20795	29399	100	803.5	817.11	407.93	228	247.06	219.02	74	55	0	256	15523	0	Undefined	575.5	589.11	2.6	209180	668
9	12	4	125	1419	8976	24827	100	794.5	809.41	402.64	220	240.16	236.3	73	55	0	256	15523	0	Undefined	574.5	589.41	2.41	207210	669
11	14	3	1227	1736	9926	28899	100	760.5	806.41	541.01	187	201.47	147.21	67	56	0	256	15523	0	Undefined	573.5	619.41	4.11	206441	670
2	12	8	133	327	18940	8814	100	864	890.44	320.03	291	311.56	172.36	89	75	0	257	15524	0	Undefined	573	599.44	3.36	228843	671
6	9	6	1306	954	17590	16844	100	905	896.36	300.18	332	355.33	220.24	86	65	0	257	15524	0	Undefined	573	564.36	2.46	230365	672
6	20	5	28	944	22540	16344	100	845	789.08	333.13	273	287.41	121.28	82	70	0	257	15524	0	Undefined	572	516.08	4.14	202794	673
6	12	6	131	957	18940	16844	100	807	1094.52	667.52	235	263.48	253.08	82	52	0	257	15524	0	Undefined	572	859.52	3.28	281292	674
8	15	1	1209	1191	20215	18873	100	774	759.74	397	205	221.74	162.28	76	62	0	254	15529	0	Undefined	569	554.74	3.32	192974	675
7	6	1	495	1014	6206	18838	100	777.5	782.83	271.71	209	245.95	626.47	42	1	0	254	15529	0	Undefined	568.5	573.83	0.86	198839	676
20	7	8	1607	3346	16780	49411	100	777.5	1087.93	787.55	209	227.72	199.74	74	57	0	256	15520	0	Undefined	568.5	878.93	4.31	278509	677
17	18	6	1618	2811	11681	43818	100	742	716.8	315.2	175	191.6	125.5	86	76	0	254	15529	0	Undefined	567	541.8	4.19	182067	678
20	6	5	502	3282	16330	47911	100	776	797.97	396.32	209	227.93	155.27	85	67	0	256	15520	0	Undefined	567	588.97	3.67	204280	679
7	9	6	1307	1122	7556	21338	100	764.5	998.04	684.69	198	225.59	230.99	77	55	0	254	15529	0	Undefined	566.5	800.04	3.34	253503	680
14	16	1	1019	2200	20740	32374	100	820.5	845.1	466.72	254	266.83	117.04	83	73	0	256	15523	0	Undefined	566.5	591.1	4.94	216345	681
19	2	5	94	3110	4516	47916	100	785	1409.39	1094.08	220	250.96	372.8	64	46	0	256	15520	0	Undefined	565	1189.39	3.11	360804	682
2	2	2	2217	191	14440	5814	100	852	1068	609.97	288	328.2	192.51	81	62	0	257	15524	0	Undefined	564	780	3.84	274475	683
12	2	6	3002	1955	14495	30399	100	779.5	799.1	231.74	216	237.22	133.66	98	93	0	256	15523	0	Undefined	563.5	583.1	4.2	204569	684
22	7	4	1504	3598	16715	51859	100	772	914.14	559.12	209	229.7	150.62	81	64	0	256	15523	0	Undefined	563	705.14	4.54	234020	685
2	17	5	1009	269	21190	7314	100	879	846.42	282.52	317	334	169.61	87	75	0	257	15524	0	Undefined	562	529.42	3.02	217530	686
8	16	3	1024	1234	20665	19873	100	766.5	775.73	546.54	205	244.47	987.13	21	0	0	254	15529	0	Undefined	561.5	570.73	0.54	197036	687
2	6	2	214	195	16240	5814	100	860	869.78	326.99	299	335.04	355.35	71	33	0	257	15524	0	Undefined	561	570.78	1.5	223534	688
13	1	5	114	2101	4051	34324	100	856	822.23	331.06	295	342.55	272.48	70	50	0	256	15523	0	Undefined	561	527.23	1.76	210491	689
23	19	1	44	3715	12096	54869	100	747.5	910.69	642.01	187	204.56	134.02	71	60	0	256	15523	0	Undefined	560.5	723.69	5.27	233137	690
23	2	8	Str	3845	4446	58369	100	747.5	969.31	595.13	187	216.63	515.8	51	41	0	256	15523	0	Undefined	560.5	782.31	1.46	248143	691
8	20	1	21	1196	22465	18873	100	977.5	959.08	310.6	418	431.79	275.76	78	51	0	254	15529	0	Undefined	559.5	541.08	1.91	243607	692
22	3	4	270	3594	14915	51859	100	828	893.11	445.8	269	286.81	134.24	90	78	0	256	15523	0	Undefined	559	624.11	4.52	228636	693
8	16	1	1020	1192	20665	18873	100	763	746.66	289.5	205	221.49	169.85	85	74	0	254	15529	0	Undefined	558	541.66	3.09	189651	694
17	21	7	14	2835	13031	44318	100	757	716.97	447.93	201	215.35	122.02	70	61	0	254	15529	0	Undefined	556	515.97	4.11	182111	695
11	2	1	84	1682	4526	27899	100	813	822.7	298.82	258	285.07	247.09	82	54	0	256	15523	0	Undefined	555	564.7	2.18	210611	696
22	12	8	135	3687	18965	53859	100	1118	1169.21	473.09	564	600.91	321.83	69	44	0	256	15523	0	Undefined	554	605.21	1.77	299318	697
22	4	8	262	3679	15365	53859	100	818.5	904.97	516.44	265	288.87	169.76	98	85	0	256	15523	0	Undefined	553.5	639.97	3.63	231672	698
2	2	4	2221	233	14440	6814	100	822	1457.75	1106.72	269	301.34	377.16	72	39	0	257	15524	0	Undefined	553	1188.75	3.07	374643	699
9	3	5	917	1431	4926	25327	100	776	856.49	453.36	224	262.57	856.35	35	0	0	256	15523	0	Undefined	552	632.49	0.69	219262	700
17	20	3	23	2750	12581	42318	100	746	708.84	380.1	194	208.41	120.79	77	66	0	254	15529	0	Undefined	552	514.84	4.14	180046	701
1	16	1	1017	16	10741	5334	100	781	767.1	300.98	231	247.13	123.71	88	80	0	257	15524	0	Undefined	550	536.1	4.2	197145	702
5	6	3	498	720	6276	15364	100	800	835.46	276.24	250	287.6	387.25	75	21	0	257	15524	0	Undefined	550	585.46	1.41	214714	703
6	4	6	258	949	15340	16844	100	804	1045.81	621.79	254	271.5	140.64	86	70	0	257	15524	0	Undefined	550	791.81	5.51	268772	704
12	17	7	1014	1991	21265	30919	100	811	778.05	330.03	261	280.13	177.65	80	66	0	256	15523	0	Undefined	550	517.05	2.8	199182	705
18	17	2	1801	2894	21225	41833	100	774	751.44	332.21	224	242.22	214.83	74	59	0	254	15529	0	Undefined	550	527.44	2.37	190865	706
19	4	4	252	3091	5416	47416	100	763	763.57	273.13	213	228.58	120.59	95	87	0	256	15520	0	Undefined	550	550.57	4.44	195474	707
12	7	4	1503	1918	16745	29399	100	828	1039.77	585.77	280	306.66	200.98	91	64	0	256	15523	0	Undefined	548	759.77	3.65	266180	708
2	19	4	203	250	22090	6814	100	1140	1154.46	206.8	594	600.83	244.06	94	63	0	257	15524	0	Undefined	546	560.46	2.27	296695	709
4	15	5	1215	603	20345	11889	100	807	757.3	329.34	261	283.15	261.8	70	51	0	257	15524	0	Undefined	546	496.3	1.81	194625	710
10	17	3	1006	1571	21175	24327	100	908	915.54	307.62	362	398.25	650.39	39	0	0	256	15523	0	Undefined	546	553.54	0.8	234377	711
13	1	3	110	2059	4051	33324	100	805.5	811.15	282.41	261	278.98	116.07	95	84	0	256	15523	0	Undefined	544.5	550.15	4.59	207654	712
17	17	7	1013	2831	11231	44313	100	723	710.88	357.88	179	199.68	561.83	48	4	0	254	15529	0	Undefined	544	531.88	0.91	180564	713
17	4	7	905	2818	5381	44318	100	759	799.46	290.84	216	234.62	166.56	95	79	0	254	15529	0	Undefined	543	583.46	3.39	203062	714
18	8	4	1404	2927	17175	42833	100	759	902.21	525.7	216	241.44	376.36	59	39	0	254	15529	0	Undefined	543	686.21	1.76	229162	715
1	7	5	482	91	6691	7334	100	912	1014.88	619.54	370	507.79	1072.76	12	1	0	257	15524	0	Undefined	542	644.88	0.47	260825	716
2	19	2	198	208	22090	5814	100	1286	1324.02	273.25	744	727.47	305.36	82	38	0	257	15524	0	Undefined	542	580.02	1.95	340274	717
2	2	3	87	212	14440	6314	100	822	849.48	330.96	280	311.78	181.88	87	70	0	257	15524	0	Undefined	542	569.48	2.96	218317	718
12	15	1	1207	1863	20345	27899	100	807	829.31	395.38	265	302.89	480.58	57	18	0	256	15523	0	Undefined	542	564.31	1.1	212303	719
8	18	4	1617	1257	21565	20373	100	903	898.29	432.52	362	380.28	179.22	73	60	0	254	15529	0	Undefined	541	536.29	2.89	228165	720
9	6	6	220	1455	6276	25827	100	757	830.75	736.92	216	245.92	589.96	45	4	0	256	15523	0	Undefined	541	614.75	0.99	212672	721
18	2	3	87	2900	14475	42333	100	742	755.24	256.82	201	220.82	174.84	92	76	0	254	15529	0	Undefined	541	554.24	3.06	191832	722
20	2	8	3501	3341	14530	49411	100	742	1472.97	1177.37	201	345.57	1868.82	39	0	0	256	15520	0	Undefined	541	1271.97	0.6	377081	723
22	11	6	806	3644	18515	52859	100	802	1018.78	675.23	261	299.78	243.25	60	50	0	256	15523	0	Undefined	541	757.78	2.96	260808	724
20	1	6	8006	3298	14080	48411	100	745.5	1535.51	1261.47	205	231.01	344.64	64	46	0	256	15520	0	Undefined	540.5	1330.51	3.79	393091	725
9	17	4	1806	1424	11226	24827	100	755	764.16	327.39	216	229.64	111.22	89	80	0	256	15523	0	Undefined	539	548.16	4.81	195625	726
10	20	1	18	1532	22525	23327	100	879	838.36	365.53	340	353.19	138.08	75	66	0	256	15523	0	Undefined	539	498.36	3.51	214620	727
4	4	1	625	508	15395	9889	100	837	874.04	287.9	299	324.88	159.41	97	84	0	257	15524	0	Undefined	538	575.04	3.45	224629	728
8	17	7	1016	1319	21115	21898	100	826	784.96	336.64	288	305.64	238.68	74	55	0	254	15529	0	Undefined	538	496.96	2.01	199381	729
7	16	3	1024	1066	10706	19838	100	716	712.09	407.53	179	198.91	402.52	57	29	0	254	15529	0	Undefined	537	533.09	1.27	180870	730
20	7	1	439	3199	16780	45911	100	753	756.89	306.82	216	240.71	408.86	62	16	0	256	15520	0	Undefined	537	540.89	1.26	193764	731
8	2	5	97	1262	14365	20873	100	760.5	1155.26	781.32	224	247.34	306.91	65	47	0	254	15529	0	Undefined	536.5	931.26	2.96	293436	732
2	3	3	913	213	14890	6314	100	849	1343.42	937.81	314	351.15	214.65	78	58	0	257	15524	0	Undefined	535	1029.42	4.62	345258	733
4	17	7	1014	647	21275	12904	100	766	720.21	296.89	231	242.48	105.31	85	75	0	257	15524	0	Undefined	535	489.21	4.54	185094	734
5	3	4	270	738	4926	15864	100	748	793.31	341.01	213	254.68	647.71	42	2	0	257	15524	0	Undefined	535	580.31	0.83	203881	735
7	2	3	92	1052	4406	19838	100	774	825.72	341.69	239	265.3	370.59	66	35	0	254	15529	0	Undefined	535	586.72	1.51	209732	736
7	6	4	219	1077	6206	20338	100	734.5	768.59	305.79	201	227.59	281.69	80	48	0	254	15529	0	Undefined	533.5	567.59	1.92	195222	737
9	4	3	630	1390	5376	24327	100	768.5	1060.42	702.07	235	273	368.02	62	40	0	256	15523	0	Undefined	533.5	825.42	2.14	271468	738
18	4	7	905	2986	15375	44333	100	746	779.54	279.04	213	232.2	127.25	97	87	0	254	15529	0	Undefined	533	566.54	4.3	198003	739
6	17	7	1015	983	21235	17319	100	748	715.56	295.11	216	232.4	231.78	78	60	0	257	15524	0	Undefined	532	499.56	2.08	183898	740
7	8	5	Str	1100	7106	20838	100	733	1126.54	779.01	201	230.33	236.84	74	51	0	254	15529	0	Undefined	532	925.54	3.78	286140	741
11	4	4	252	1747	5426	29399	100	785	802.68	257.8	254	287.96	316.69	80	36	0	256	15523	0	Undefined	531	548.68	1.63	205485	742
19	7	2	1417	3052	6766	46416	100	719.5	1702.09	1454.69	190	224.59	721.1	46	41	0	256	15520	0	Undefined	529.5	1512.09	2.05	435734	743
17	9	4	1259	2760	7631	42818	100	723	746.12	222.4	194	211.82	162.56	98	85	0	254	15529	0	Undefined	529	552.12	3.29	189514	744
6	8	2	1402	869	17140	14844	100	789	1283.25	1069.23	261	291.28	227.33	75	54	0	257	15524	0	Undefined	528	1022.25	4.36	329795	745
17	18	8	1704	2853	11681	44818	100	704.5	692.02	414.4	179	190.35	103.21	77	64	0	254	15529	0	Undefined	525.5	513.02	4.86	175773	746
1	1	8	8009	148	3991	8834	100	946	1280.43	740.66	422	629.78	1268.94	33	1	0	257	15524	0	Undefined	524	858.43	0.51	329071	747
4	4	5	902	592	15395	11889	100	819	841	287.28	295	313.5	200.98	93	70	0	257	15524	0	Undefined	524	546	2.62	216138	748
23	9	5	403	3789	7596	56869	100	699	716.74	223.33	175	195.2	139.12	98	88	0	256	15523	0	Undefined	524	541.74	3.75	183486	749
14	15	2	2205	2220	20290	32874	100	761	729.96	389.93	239	256.8	128.7	72	61	0	256	15523	0	Undefined	522	490.96	3.68	186870	750
7	9	8	1311	1164	7556	22338	100	734.5	858.35	453.18	213	237.71	223.5	79	53	0	254	15529	0	Undefined	521.5	645.35	2.78	218022	751
19	18	4	1615	3105	11716	47416	100	695.5	793.6	482.59	175	191.29	110.03	82	72	0	256	15520	0	Undefined	520.5	618.6	5.47	203161	752
20	9	2	1256	3222	17680	46411	100	736.5	1633.5	1395.17	216	245.33	549.53	48	41	0	256	15520	0	Undefined	520.5	1417.5	2.53	418177	753
3	5	1	529	341	5821	9889	100	864	1284.2	1145.34	344	521.13	1417.23	20	5	0	257	15524	0	Undefined	520	940.2	0.54	330040	754
16	5	8	811	2672	15755	40408	100	763	1047.21	640.83	243	271.11	374.39	60	44	0	254	15529	0	Undefined	520	804.21	2.07	265991	755
20	9	8	1309	3348	17680	49411	100	778	830.11	369.48	258	277.7	161.63	86	70	0	256	15520	0	Undefined	520	572.11	3.42	212509	756
1	16	7	1202	142	10731	8314	100	725	2553.85	8901.88	209	224.54	110.45	88	78	1.17	257	15524	0	Undefined	516	2344.85	21.09	656339	757
2	4	5	901	256	15340	7314	100	800	803.19	229.87	284	307.08	178.73	93	72	0	257	15524	0	Undefined	516	519.19	2.78	206419	758
4	3	4	269	570	14945	11389	100	830	869.28	300.3	314	333.59	149.18	94	83	0	257	15524	0	Undefined	516	555.28	3.59	223404	759
6	17	1	1003	857	21190	14344	100	740	784.76	783.78	224	242.13	185.97	74	59	0	257	15524	0	Undefined	516	560.76	2.92	201683	760
6	21	4	171	924	22990	15844	100	916	922.51	214.38	400	415.46	361.4	77	16	0	257	15524	0	Undefined	516	522.51	1.4	237086	761
19	9	2	1256	3054	7666	46416	100	699	1699	1540.46	183	203.26	259.82	71	49	0	256	15520	0	Undefined	516	1516	5.76	434944	762
9	6	2	214	1371	6276	23827	100	761	796.51	281.76	246	282.61	496.21	53	6	0	256	15523	0	Undefined	515	550.51	1.04	203906	763
19	21	1	2	3045	13066	45916	100	716	701.98	394.58	201	226.61	542.75	48	5	0	256	15520	0	Undefined	515	500.98	0.88	179706	764
23	3	2	267	3720	4896	55369	100	686	720.93	380.71	172	195.27	196.95	96	70	0	256	15523	0	Undefined	514	548.93	2.67	184558	765
6	19	3	47	901	22090	15344	100	733	694.92	293.61	220	233.59	106.73	87	74	0	257	15524	0	Undefined	513	474.92	4.32	178594	766
9	7	6	1602	1456	6726	25827	100	725	1005.34	633.75	213	243.06	603.7	45	30	0	256	15523	0	Undefined	512	792.34	1.26	257366	767
19	12	6	130	3141	9016	48416	100	695	762.79	457.95	183	198.12	114.19	79	65	0	256	15520	0	Undefined	512	579.79	4.94	195275	768
11	20	7	31	1826	12626	30899	100	727	702.39	411.11	216	232.97	331.05	57	37	0	256	15523	0	Undefined	511	486.39	1.42	179813	769
16	4	5	904	2608	15305	38908	100	742	815.63	378.36	231	269.68	245.55	82	53	0	254	15529	0	Undefined	511	584.63	2.22	207171	770
13	7	2	1418	2044	6751	32824	100	768	1362.05	1018.43	258	282.14	280.83	71	48	0	256	15523	0	Undefined	510	1104.05	3.85	348686	771
3	1	6	8006	442	4021	12389	100	789	1214.09	835.59	280	319.53	309.85	68	45	0	257	15524	0	Undefined	509	934.09	2.89	312021	772
4	20	2	182	545	22595	10389	100	957	957.31	186.46	448	500.77	246.5	94	52	0	257	15524	0	Undefined	509	509.31	1.85	246029	773
20	6	6	221	3303	16330	48411	100	717.5	822.41	449.21	209	226.79	154.96	83	62	0	256	15520	0	Undefined	508.5	613.41	3.84	210537	774
4	9	5	401	597	17645	11889	100	893	906.59	233.07	385	405.06	191.88	93	70	0	257	15524	0	Undefined	508	521.59	2.61	232993	775
19	6	3	497	3072	6316	46916	100	706	733.07	287.72	198	214.87	122.86	94	82	0	256	15520	0	Undefined	508	535.07	4.22	187667	776
3	9	6	1305	450	7621	12389	100	721	929.07	531.93	216	243.74	233.22	80	52	0	257	15524	0	Undefined	505	713.07	2.94	238772	777
4	14	1	1223	518	19895	9889	100	804	826.41	281.51	299	314.15	136.5	89	82	0	257	15524	0	Undefined	505	527.41	3.75	212388	778
6	1	3	110	883	13990	15344	100	766	820.58	343.3	261	283.5	146.6	91	75	0	257	15524	0	Undefined	505	559.58	3.66	210889	779
8	6	1	495	1182	16165	18873	100	785	838.41	296.37	280	308.85	166.95	92	76	0	254	15529	0	Undefined	505	558.41	3.17	212956	780
15	8	4	1407	2423	7126	38398	100	729	1298.94	989.79	224	264.4	308.97	64	46	0	254	15529	0	Undefined	505	1074.94	3.35	329930	781
2	10	8	1251	325	18040	8814	100	792	1240.72	897.25	288	308.96	206.83	78	54	0	257	15524	0	Undefined	504	952.72	4.51	318866	782
8	9	1	394	1185	17515	18873	100	787	823	312.77	284	313.51	240.31	77	55	0	254	15529	0	Undefined	503	539	2.12	209043	783
17	4	5	901	2776	5381	43318	100	716	751.54	226.22	213	231.93	211.26	97	67	0	254	15529	0	Undefined	503	538.54	2.46	190892	784
13	7	4	1504	2086	6751	33824	100	763	1019.96	606.74	261	340.64	1325.18	23	0	0	256	15523	0	Undefined	502	758.96	0.51	261111	785
11	10	6	1248	1795	8126	30399	100	706.5	1088.28	822.9	205	226.25	185.36	80	59	0	256	15523	0	Undefined	501.5	883.28	4.65	278600	786
4	16	1	1018	520	20795	9889	100	815	910.96	528.18	314	334.96	302.64	56	45	0	257	15524	0	Undefined	501	596.96	1.9	234116	787
17	3	5	917	2775	4931	43318	100	710	948.03	555.38	209	226.43	116.52	94	81	0	254	15529	0	Undefined	501	739.03	6.19	240800	788
17	19	8	210	2854	12131	44818	100	684	673.82	291.49	183	195.59	107.56	87	79	0	254	15529	0	Undefined	501	490.82	4.45	171151	789
19	2	4	2501	3089	4516	47416	100	725	1055.05	733.77	224	258.47	281.39	73	44	0	256	15520	0	Undefined	501	831.05	2.83	270094	790
19	17	7	1014	3167	11256	48891	100	675	685.75	349.33	175	188.25	126.37	82	67	0	256	15520	0	Undefined	500	510.75	3.94	175551	791
17	1	4	8001	2752	4031	42818	100	749.5	1122.05	780.38	250	307.17	458.97	55	29	0	254	15529	0	Undefined	499.5	872.05	1.78	285000	792
1	21	2	165	42	12991	5834	100	778	812.97	319.87	280	312.06	176.42	88	67	0	257	15524	0	Undefined	498	532.97	2.84	208934	793
1	17	7	1013	143	11211	8304	100	714	710.81	320.42	216	236.56	503.97	49	5	0	257	15524	0	Undefined	498	494.81	0.94	182679	794
18	14	5	1231	2954	19875	43333	100	751.5	745.47	468.74	254	277.08	370.85	52	38	0	254	15529	0	Undefined	497.5	491.47	1.26	189350	795
2	14	1	1222	182	19840	5314	100	856	925.39	459.91	359	394.32	903.46	34	0	0	257	15524	0	Undefined	497	566.39	0.59	237825	796
5	15	3	1212	729	10326	15364	100	669	686.78	444.96	172	187.72	103.46	75	62	0	257	15524	0	Undefined	497	514.78	4.82	176502	797
6	10	6	1249	955	18040	16844	100	852	1183.18	789.75	355	381.93	324.15	72	36	0	257	15524	0	Undefined	497	828.18	2.47	304076	798
6	12	8	135	999	18940	17844	100	740	791.28	333.87	243	268.35	361.94	65	31	0	257	15524	0	Undefined	497	548.28	1.44	203359	799
14	21	8	179	2352	22990	35874	100	841	942.7	395.58	344	389.05	240.53	77	51	0	256	15523	0	Undefined	497	598.7	2.3	241332	800
11	19	3	46	1741	12176	28899	100	693.5	866.51	631.35	198	213.07	118.8	66	55	0	256	15523	0	Undefined	495.5	668.51	5.5	221827	801
1	17	1	1001	17	11191	5334	100	733	760.82	317.39	239	254.47	118.54	89	78	0	257	15524	0	Undefined	494	521.82	4.27	195531	802
3	15	1	1207	351	10321	9889	100	714	732.33	382.55	220	233.58	108.88	83	68	0	257	15524	0	Undefined	494	512.33	4.58	188208	803
3	5	2	231	362	5821	10389	100	834	1416.47	1668.1	340	496.7	1276.25	22	10	0	257	15524	0	Undefined	494	1076.47	0.72	364034	804
3	8	4	1405	407	7171	11389	100	785	1120.63	2490.14	291	448.47	1140.56	13	2	0	257	15524	0	Undefined	494	829.63	0.59	288003	805
11	3	4	269	1746	4976	29399	100	774	1005.39	1065.1	280	361.69	672.37	30	7	0	256	15523	0	Undefined	494	725.39	0.96	257379	806
19	2	6	3002	3131	4516	48416	100	718	724.85	239.87	224	264.62	580.18	31	0	0	256	15520	0	Undefined	494	500.85	0.79	185561	807
5	1	2	9002	694	4026	14864	100	706	1348.82	1030.5	213	238.73	279.77	74	46	0	257	15524	0	Undefined	493	1135.82	3.97	346646	808
15	16	1	1020	2368	10726	36898	100	706	687.67	395.96	213	228.99	134	68	62	0	254	15529	0	Undefined	493	474.67	3.42	174667	809
8	19	1	44	1195	22015	18873	100	899	872.51	304.05	407	424.02	291.89	69	38	0	254	15529	0	Undefined	492	465.51	1.54	221617	810
13	8	5	435	2108	7201	34324	100	727	757.17	358.31	235	258.69	173.87	94	73	0	256	15523	0	Undefined	492	522.17	2.87	193836	811
3	6	6	221	447	6271	12389	100	744	931.2	623.11	254	305.72	302.81	67	40	0	257	15524	0	Undefined	490	677.2	2.07	239318	812
6	20	2	183	881	22540	14844	100	740	733.84	214.07	250	268.75	272.29	82	38	0	257	15524	0	Undefined	490	483.84	1.71	188596	813
6	3	5	919	927	14890	16344	100	774	1246.64	909.65	284	308.62	260.39	69	47	0	257	15524	0	Undefined	490	962.64	3.6	320387	814
10	8	4	1404	1583	17125	24827	100	826	1061.93	624.66	336	364.63	239.58	85	51	0	256	15523	0	Undefined	490	725.93	2.91	271855	815
24	3	2	267	3888	14845	55364	100	748	918.9	1708.37	258	283.08	160.57	96	82	0	256	15523	0	Undefined	490	660.9	3.96	235239	816
7	7	6	1605	1120	6656	21338	100	689.5	921.98	584.41	201	220.31	207.19	83	53	0	254	15529	0	Undefined	488.5	720.98	3.39	234183	817
13	17	5	1011	2117	11251	34314	100	671	670.48	350.68	183	196.41	110.39	80	69	0	256	15523	0	Undefined	488	487.48	4.29	171643	818
24	9	1	394	3873	17545	54864	100	783	765.37	296.99	295	324.12	254.69	72	46	0	256	15523	0	Undefined	488	470.37	1.73	195935	819
2	20	5	26	272	22540	7314	100	920	857.17	332.44	433	491.21	718.58	20	0	0	257	15524	0	Undefined	487	424.17	0.51	220292	820
4	4	4	252	571	15395	11389	100	804	831.31	244.29	317	340.74	155.06	95	77	0	257	15524	0	Undefined	487	514.31	3.16	213646	821
6	6	3	498	888	16240	15344	100	748	797.16	331.77	261	287.7	183.58	86	64	0	257	15524	0	Undefined	487	536.16	2.78	204870	822
17	2	3	87	2732	4481	42318	100	718	733.05	231.64	231	269.26	822.52	7	0	0	254	15529	0	Undefined	487	502.05	0.56	186195	823
2	16	6	2102	289	20740	7814	100	796	756.53	359.61	310	325.2	194.6	66	54	0	257	15524	0	Undefined	486	446.53	2.22	194428	824
9	17	6	1809	1466	11226	25827	100	684	668.01	386.36	198	212.49	109.97	73	63	0	256	15523	0	Undefined	486	470.01	4.14	171010	825
14	1	8	8011	2332	13990	35874	100	721	1124.8	893.66	235	262.34	229.51	75	53	0	256	15523	0	Undefined	486	889.8	3.76	287948	826
9	17	7	1013	1487	11226	26312	100	678.5	672.61	270.81	194	210.01	181.74	82	64	0	256	15523	0	Undefined	484.5	478.61	2.55	172189	827
19	15	1	1207	3039	10366	45916	100	663.5	763.24	473.02	179	194.96	113.06	78	66	0	256	15520	0	Undefined	484.5	584.24	5.03	195390	828
22	10	4	1245	3601	18065	51859	100	749.5	1148.39	804.72	265	300.47	188.16	73	55	0	256	15523	0	Undefined	484.5	883.39	4.51	293989	829
7	10	2	1242	1039	8006	19338	100	684	1201.9	984.73	201	241.44	704.69	40	29	0	254	15529	0	Undefined	483	1000.9	1.36	305283	830
6	17	5	1011	941	21170	16329	100	695	707.91	290.21	213	229.31	290.07	71	38	0	257	15524	0	Undefined	482	494.91	1.65	181934	831
19	20	5	27	3128	12616	47916	100	680	676.88	462.57	198	213.77	169.46	60	53	0	256	15520	0	Undefined	482	478.88	2.73	173280	832
8	9	8	1311	1332	17515	22373	100	682	745.07	365.93	201	220.82	136.04	86	71	0	254	15529	0	Undefined	481	544.07	3.85	189249	833
8	8	4	1407	1247	17065	20373	100	693	1334.22	1127.52	213	257.44	968.43	41	29	0	254	15529	0	Undefined	480	1121.22	1.11	338892	834
4	4	2	248	529	15395	10389	100	755	775.94	212.19	276	296.54	140.19	96	86	0	257	15524	0	Undefined	479	499.94	3.42	199417	835
8	10	8	1254	1333	17965	22373	100	673	887.56	557.71	194	210.96	206.96	77	53	0	254	15529	0	Undefined	479	693.56	3.27	225439	836
22	6	3	498	3576	16265	51359	100	684	693.05	253.1	205	269.24	1058.33	0	0	0	256	15523	0	Undefined	479	488.05	0.4	177421	837
23	15	6	2214	3816	10296	57369	100	639	631.73	342.11	160	174.12	103.06	83	71	0	256	15523	0	Undefined	479	471.73	4.44	161724	838
12	4	4	252	1915	15395	29399	100	721	734.12	244.07	243	260.9	160.56	91	72	0	256	15523	0	Undefined	478	491.12	2.95	187936	839
19	6	1	492	3030	6316	45916	100	678.5	909.75	559.56	201	224.68	158.86	86	65	0	256	15520	0	Undefined	477.5	708.75	4.31	232897	840
15	1	2	9003	2374	3976	37398	100	783	1861.92	1609.7	306	636.24	2917.56	34	0	0	254	15529	0	Undefined	477	1555.92	0.42	472927	841
22	5	7	505	3659	15815	53359	100	753	760.3	188.15	276	298.51	152.72	97	82	0	256	15523	0	Undefined	477	484.3	3.02	194636	842
22	12	5	332	3624	18965	52359	100	850.5	877.21	268.22	374	419.55	439.98	55	5	0	256	15523	0	Undefined	476.5	503.21	1.04	224565	843
20	5	7	545	3323	15880	48911	100	680.5	691.34	298.86	205	225.59	130.82	88	71	0	256	15520	0	Undefined	475.5	486.34	3.56	176982	844
1	8	7	436	134	7141	8334	100	852	940.97	459.6	377	575.13	744.69	22	4	0	257	15524	0	Undefined	475	563.97	0.49	241830	845
4	19	1	41	523	22145	9889	100	785	788.63	204.4	310	332.05	166.01	93	74	0	257	15524	0	Undefined	475	478.63	2.75	202677	846
6	5	5	541	929	15790	16344	100	729	753.44	199.92	254	283.56	239.15	92	49	0	257	15524	0	Undefined	475	499.44	1.96	193633	847
6	8	8	1414	995	17140	17844	100	834	989.05	499.3	359	389.08	205.11	79	57	0	257	15524	0	Undefined	475	630.05	2.93	254187	848
7	3	3	916	1053	4856	19838	100	703	1403.43	2253.54	228	256.8	321.05	62	39	0	254	15529	0	Undefined	475	1175.43	3.57	356471	849
20	2	1	84	3194	14530	45911	100	675	939.11	562.33	201	221.72	141.63	89	70	0	256	15520	0	Undefined	474	738.11	5.07	240411	850
12	20	7	31	1994	22595	30899	100	708	664.93	325.97	235	249.67	155.03	72	58	0	256	15523	0	Undefined	473	429.93	2.68	170221	851
22	13	1	146	3541	19415	50359	100	712	770.74	337.19	239	262.47	210.05	86	56	0	256	15523	0	Undefined	473	531.74	2.42	197309	852
20	5	6	240	3302	15880	48411	100	677	845.7	466.6	205	224.28	129.69	88	68	0	256	15520	0	Undefined	472	640.7	4.79	216499	853
22	4	5	903	3616	15365	52359	100	748	781.7	237.96	276	299.63	165.55	96	76	0	256	15523	0	Undefined	472	505.7	2.91	200116	854
18	13	3	151	2911	19425	42333	100	721	700.86	298.12	250	267.54	125.03	82	70	0	254	15529	0	Undefined	471	450.86	3.47	178018	855
14	14	1	1224	2198	19840	32374	100	689.5	701.37	414.16	220	237.88	128.5	70	58	0	256	15523	0	Undefined	469.5	481.37	3.61	179550	856
1	19	2	198	40	12091	5834	100	718	735.77	250.92	250	268.47	131.76	92	82	0	257	15524	0	Undefined	468	485.77	3.55	189093	857
14	4	5	903	2272	15340	34374	100	684	714.48	328.23	216	241.06	153.69	83	65	0	256	15523	0	Undefined	468	498.48	3.08	182906	858
18	14	7	1235	2996	19875	44333	100	833.5	871.96	275.49	366	402.92	814.94	10	0	0	254	15529	0	Undefined	467.5	505.96	0.58	221477	859
2	17	1	1001	185	21190	5314	100	979	1020.9	332.73	512	547.27	236.72	74	49	0	257	15524	0	Undefined	467	508.9	2	262371	860
3	8	6	1409	449	7171	12389	100	695	1342.81	1158.05	228	267.79	313.65	62	41	0	257	15524	0	Undefined	467	1114.81	3.43	345102	861
3	18	6	1701	459	11671	12389	100	665	663.68	327.08	198	213.26	118.1	79	70	0	257	15524	0	Undefined	467	465.68	3.81	170567	862
6	1	5	114	925	13990	16344	100	751	846.96	354.46	284	341.52	1118.87	7	0	0	257	15524	0	Undefined	467	562.96	0.45	217669	863
20	15	2	2204	3228	20380	46411	100	852	997.73	490.94	385	418.23	229.83	75	50	0	256	15520	0	Undefined	467	612.73	2.52	255418	864
18	16	6	2102	2977	20775	43833	100	847	926.67	441.67	381	400.5	171.21	75	59	0	254	15529	0	Undefined	466	545.67	3.07	235373	865
9	3	3	913	1389	4926	24327	100	693.5	1073.26	718.65	228	250.86	233.64	74	50	0	256	15523	0	Undefined	465.5	845.26	3.52	274754	866
11	2	6	3002	1787	4526	30399	100	738	739.01	175.92	273	293.93	282.28	85	25	0	256	15523	0	Undefined	465	466.01	1.58	189186	867
22	3	6	274	3636	14915	52859	100	693	702.5	269.54	228	246.24	141.24	89	72	0	256	15523	0	Undefined	465	474.5	3.23	179840	868
18	9	2	1255	2886	17625	41833	100	680.5	814.45	512.01	216	235.75	161.71	71	56	0	254	15529	0	Undefined	464.5	598.45	3.58	206871	869
1	12	8	133	159	8941	8834	100	680	686.67	267.27	216	236.75	133.9	90	72	0	257	15524	0	Undefined	464	470.67	3.36	176475	870
5	1	5	114	757	4026	16364	100	680	692.27	245.11	216	264.83	948.03	3	0	0	257	15524	0	Undefined	464	476.27	0.45	177914	871
6	8	5	435	932	17140	16344	100	688	705.08	180.39	224	246.95	147.32	97	85	0	257	15524	0	Undefined	464	481.08	3.11	181206	872
18	9	4	1259	2928	17625	42833	100	695	720.63	243.26	231	251.61	367.43	67	18	0	254	15529	0	Undefined	464	489.63	1.28	183039	873
13	12	7	336	2154	9001	35324	100	650	677.52	261.96	187	202.56	110.23	95	82	0	256	15523	0	Undefined	463	490.52	4.31	173444	874
17	11	8	808	2846	8531	44818	100	645	642.92	286.94	183	198.37	124.86	85	71	0	254	15529	0	Undefined	462	459.92	3.56	163301	875
5	9	6	1306	786	7626	16864	100	654	700.42	285.59	194	223.86	230.63	82	49	0	257	15524	0	Undefined	460	506.42	2.07	180009	876
9	1	4	8001	1408	4026	24827	100	691	948.13	587.55	231	267.89	421.19	53	31	0	256	15523	0	Undefined	460	717.13	1.62	242722	877
10	20	2	181	1553	22525	23827	100	796	808.29	193.38	336	353.31	191.1	93	70	0	256	15523	0	Undefined	460	472.29	2.38	206921	878
23	10	4	1246	3769	8046	56369	100	647	790.74	439.35	187	207.52	136.79	91	73	0	256	15523	0	Undefined	460	603.74	4.26	202429	879
20	8	7	Str	3326	17230	48911	100	671	1195.89	907.31	213	229.95	193.19	70	52	0	256	15520	0	Undefined	458	982.89	5	306147	880
22	9	6	1306	3642	17615	52859	100	667	710.39	310.62	209	253.94	797.72	19	0	0	256	15523	0	Undefined	458	501.39	0.57	181859	881
1	3	1	909	3	4891	5334	100	905	1123.03	585.12	448	529.96	1137.67	20	1	0	257	15524	0	Undefined	457	675.03	0.52	288619	882
5	12	8	135	831	8976	17864	100	647	769.78	395.79	190	215.13	156.8	87	65	0	257	15524	0	Undefined	457	579.78	3.54	197833	883
18	19	3	46	2917	22125	42333	100	691.5	644.75	370.76	235	247.86	165.77	58	53	0	254	15529	0	Undefined	456.5	409.75	2.39	163767	884
10	18	4	1615	1593	21625	24827	100	740	736.16	221.89	284	306.65	146.72	92	77	0	256	15523	0	Undefined	456	452.16	2.93	188458	885
10	4	7	905	1642	15325	26327	100	721	756.57	311.32	265	287.59	256	79	44	0	256	15523	0	Undefined	456	491.57	1.83	193682	886
14	1	6	8007	2290	13990	34874	100	669	1401.89	1216.66	213	238.89	195.69	82	55	0	256	15523	0	Undefined	456	1188.89	5.94	358883	887
23	1	6	8008	3802	3996	57369	100	628	909.54	625.46	172	199.13	299.51	69	41	0	256	15523	0	Undefined	456	737.54	2.37	232842	888
24	9	4	1303	3936	17545	56364	100	725	873.83	497.97	269	308.95	317.73	69	33	0	256	15523	0	Undefined	456	604.83	1.78	223700	889
23	20	4	189	3779	12546	56369	100	663.5	659.53	221.31	209	235.6	303.73	74	22	0	256	15523	0	Undefined	454.5	450.53	1.4	168840	890
4	6	2	850	531	16295	10389	100	774	794.05	209.2	321	344.45	180.22	95	66	0	257	15524	0	Undefined	453	473.05	2.49	204072	891
5	10	4	1245	745	8076	15864	100	658	937.03	613.76	205	232.52	226.87	77	49	0	257	15524	0	Undefined	453	732.03	3.11	240817	892
10	8	6	1408	1625	17125	25827	100	785	1375.02	1035.35	332	368.98	539.55	46	37	0	256	15523	0	Undefined	453	1043.02	1.86	352005	893
1	17	4	1806	80	11191	6834	100	680	740.86	406.36	228	246.1	127.77	76	66	0	257	15524	0	Undefined	452	512.86	3.87	190400	894
2	8	2	1312	197	17140	5814	100	766	838.9	338.88	314	364.41	826.45	17	0	0	257	15524	0	Undefined	452	524.9	0.57	215598	895
6	16	2	2009	877	20740	14844	100	680	663.73	235.45	228	248.9	258.52	78	40	0	257	15524	0	Undefined	452	435.73	1.6	170578	896
7	21	7	17	1155	12956	21838	100	686	752.83	496.88	235	254.49	141.45	64	56	0	254	15529	0	Undefined	451	517.83	3.52	191218	897
19	9	1	390	3033	7666	45916	100	637.5	716.66	345.1	187	207.53	176.56	80	61	0	256	15520	0	Undefined	450.5	529.66	2.88	183465	898
24	2	1	86	3866	14395	54864	100	689.5	731.36	201.25	239	262.56	172.93	96	73	0	256	15523	0	Undefined	450.5	492.36	2.71	187228	899
15	5	8	811	2504	5776	40398	100	669.5	874.54	521.07	220	240.74	156.14	85	67	0	254	15529	0	Undefined	449.5	654.54	4.06	222132	900
1	20	5	26	104	12541	7334	100	688	676.12	364.13	239	259.05	194.3	63	52	0	257	15524	0	Undefined	449	437.12	2.15	173764	901
2	17	8	2003	332	21190	8814	100	755	743.44	265.39	306	321.63	140.77	81	72	0	257	15524	0	Undefined	449	437.44	3	191064	902
9	9	4	1259	1416	7626	24827	100	669	692.66	261.29	220	251.14	272.47	75	39	0	256	15523	0	Undefined	449	472.66	1.62	177322	903
10	17	2	1801	1550	21175	23827	100	804	801.48	322.97	355	385.28	371.1	57	19	0	256	15523	0	Undefined	449	446.48	1.12	205180	904
12	15	7	1219	1989	20345	30899	100	673	626.38	335.61	224	239.04	127.19	70	57	0	256	15523	0	Undefined	449	402.38	3.05	160354	905
10	20	5	26	1616	22525	25327	100	671	649.8	366.35	224	243.54	437.8	50	10	0	256	15523	0	Undefined	447	425.8	0.93	166349	906
20	8	4	1405	3263	17230	47411	100	660	1168.11	894.13	213	232.04	185.47	78	56	0	256	15520	0	Undefined	447	955.11	5.05	299036	907
22	8	8	1414	3683	17165	53859	100	661.5	1079.44	791.61	216	236.82	191.54	71	52	0	256	15523	0	Undefined	445.5	863.44	4.4	276336	908
1	7	2	1416	28	6691	5834	100	710	1268.58	993.97	265	298.1	239.69	72	48	0	257	15524	0	Undefined	445	1003.58	4.05	326025	909
3	1	4	8002	400	4021	11389	100	834	1081.71	665.39	389	481.84	761.09	29	15	0	257	15524	0	Undefined	445	692.71	0.79	277999	910
4	10	3	377	556	18095	10889	100	834	853.95	220.84	389	410.48	160.6	93	73	0	257	15524	0	Undefined	445	464.95	2.76	219465	911
4	20	7	31	650	22595	12889	100	695	687.98	318.7	250	266.2	181.44	71	57	0	257	15524	0	Undefined	445	437.98	2.32	176811	912
4	12	8	134	663	18995	13389	100	766	785.57	217.63	321	342.2	178.34	91	72	0	257	15524	0	Undefined	445	464.57	2.49	201892	913
5	18	1	59	690	11676	14364	100	632	659.15	334.09	187	205.54	200.33	74	54	0	257	15524	0	Undefined	445	472.15	2.26	169401	914
8	1	7	119	1303	13915	21873	100	673	1154.4	865	228	252.94	165.48	81	60	0	254	15529	0	Undefined	445	926.4	5.45	293218	915
10	17	5	1009	1613	21175	25327	100	680	660.77	264.97	235	257.91	215.8	77	53	0	256	15523	0	Undefined	445	425.77	1.87	169156	916
10	18	6	1618	1635	21625	25827	100	669	703.86	414.92	224	241.8	346.42	53	40	0	256	15523	0	Undefined	445	479.86	1.33	180189	917
21	17	7	1015	3503	11266	53339	100	624	639.61	306.23	179	193.16	102.73	85	76	0	256	15509	0	Undefined	445	460.61	4.35	163739	918
8	21	1	4	1197	22915	18873	100	813	817	241.44	370	384.06	128.87	89	76	0	254	15529	0	Undefined	443	447	3.36	207518	919
20	3	5	918	3279	14980	47911	100	652	1184.99	890.56	209	232.69	364.68	57	44	0	256	15520	0	Undefined	443	975.99	2.61	303358	920
1	18	2	1610	39	11641	5834	100	688	698.18	246.27	246	260.07	118.66	92	79	0	257	15524	0	Undefined	442	452.18	3.69	179431	921
3	16	3	1022	394	10771	10889	100	643	668.86	408.14	201	219.32	212.3	61	50	0	257	15524	0	Undefined	442	467.86	2.12	171896	922
4	18	2	1611	543	21695	10389	100	733	758.81	224.3	291	319.32	451.05	48	2	0	257	15524	0	Undefined	442	467.81	0.97	195015	923
8	7	2	1501	1204	16615	19373	100	677	795.09	423.68	235	261.25	214.61	77	51	0	254	15529	0	Undefined	442	560.09	2.49	201953	924
14	18	1	59	2202	21640	32374	100	744	734.56	333.92	302	330.02	160.35	72	58	0	256	15523	0	Undefined	442	432.56	2.52	188048	925
20	3	3	914	3237	14980	46911	100	647	1249.52	985.55	205	228.07	218	74	50	0	256	15520	0	Undefined	442	1044.52	4.69	319876	926
22	18	2	1612	3567	21665	50859	100	673	678.39	164.52	231	260.42	171.37	95	76	0	256	15523	0	Undefined	442	447.39	2.44	173667	927
19	7	1	439	3031	6766	45916	100	635.5	676.92	275.64	194	217.24	203.99	84	53	0	256	15520	0	Undefined	441.5	482.92	2.25	173292	928
9	15	2	2203	1380	10326	23827	100	628	694.42	459.3	187	210.14	589.97	42	7	0	256	15523	0	Undefined	441	507.42	0.82	177771	929
12	19	2	199	1888	22145	28399	100	699	693.44	172.43	258	281.38	261.57	84	25	0	256	15523	0	Undefined	441	435.44	1.58	177521	930
22	13	5	158	3625	19415	52359	100	921.5	993.68	437.13	482	512.18	335.09	58	30	0	256	15523	0	Undefined	439.5	511.68	1.44	254383	931
12	7	6	1603	1960	16745	30399	100	654.5	1133.38	913.27	216	239.56	225.01	74	49	0	256	15523	0	Undefined	438.5	917.38	3.97	290146	932
1	17	2	1801	38	11191	5834	100	673	740.29	420.74	235	250.71	125.21	75	62	0	257	15524	0	Undefined	438	505.29	3.91	190255	933
2	19	7	53	313	22090	8314	100	759	710.18	303.87	321	342.28	141.57	73	64	0	257	15524	0	Undefined	438	389.18	2.6	182515	934
4	12	7	335	642	18995	12889	100	815	944.34	467.35	377	416.28	222.01	73	49	0	257	15524	0	Undefined	438	567.34	2.38	242696	935
19	3	4	269	3090	4966	47416	100	654	652.84	201.85	216	237.4	182.12	88	62	0	256	15520	0	Undefined	438	436.84	2.28	167127	936
19	5	7	545	3155	5866	48916	100	635.5	648.41	236.43	198	213.13	110.66	93	80	0	256	15520	0	Undefined	437.5	450.41	3.93	165993	937
1	16	2	2007	37	10741	5834	100	665	671.58	349.23	228	245.02	133.46	77	62	0	257	15524	0	Undefined	437	443.58	3.2	172595	938
3	8	8	1413	491	7171	13389	100	635	1079.85	860.04	198	227.28	208.53	75	50	0	257	15524	0	Undefined	437	881.85	4.09	277521	939
4	9	8	1309	660	17645	13389	100	695	730.11	304.44	258	275.92	184.32	78	58	0	257	15524	0	Undefined	437	472.11	2.46	187639	940
5	1	6	8007	778	4026	16864	100	650	927.33	589.47	213	258.23	1022.97	31	1	0	257	15524	0	Undefined	437	714.33	0.65	238324	941
13	16	4	2013	2095	10801	33824	100	615	609.38	288.4	179	193.06	101.01	85	73	0	256	15523	0	Undefined	436	430.38	4.12	156002	942
17	21	2	165	2730	13031	41818	100	637	651.64	257.45	201	218.24	133.39	88	72	0	254	15529	0	Undefined	436	450.64	3.25	165517	943
13	9	6	1306	2130	7651	34824	100	650.5	745.37	370.87	216	233.86	128.78	87	71	0	256	15523	0	Undefined	434.5	529.37	3.97	190814	944
2	13	3	151	223	19390	6314	100	751	744.47	266.56	317	338.89	330.47	65	20	0	257	15524	0	Undefined	434	427.47	1.23	191329	945
4	5	1	529	509	15845	9889	100	733	746.7	179.67	299	317.35	145.81	97	80	0	257	15524	0	Undefined	434	447.7	2.94	191901	946
6	16	4	2013	919	20740	15844	100	654	628.05	271.92	220	242.18	514.55	37	1	0	257	15524	0	Undefined	434	408.05	0.75	161408	947
8	20	2	184	1217	22465	19373	100	867	879.16	183.29	433	452.88	154.39	96	75	0	254	15529	0	Undefined	434	446.16	2.76	223307	948
17	13	3	151	2743	9431	42318	100	613	609.8	274.69	179	192.71	104.89	84	75	0	254	15529	0	Undefined	434	430.8	3.98	154889	949
19	16	4	2012	3103	10816	47416	100	613	698.54	421.3	179	197.63	156.28	74	58	0	256	15520	0	Undefined	434	519.54	3.21	178827	950
7	12	2	123	1041	8906	19338	100	620	649	251.82	187	210.13	284.51	72	29	0	254	15529	0	Undefined	433	462	1.54	164847	951
8	3	8	Str	1326	14815	22373	100	697	1017.98	675.76	265	349.43	1774.07	8	0	0	254	15529	0	Undefined	432	752.98	0.38	258566	952
6	7	4	1504	910	16690	15844	100	662	808.18	446.37	231	253.26	183.29	82	59	0	257	15524	0	Undefined	431	577.18	3.03	207701	953
20	1	4	8002	3256	14080	47411	100	632	1320.81	1246.33	201	227.48	184.33	84	58	0	256	15520	0	Undefined	431	1119.81	5.93	338127	954
13	15	7	1220	2157	10351	35324	100	635.5	633.04	319.53	205	216.77	105.23	79	67	0	256	15523	0	Undefined	430.5	428.04	3.96	162057	955
17	9	2	1255	2718	7631	41818	100	620.5	1070.24	802.18	190	210.83	143.17	92	68	0	254	15529	0	Undefined	430.5	880.24	6	271840	956
1	12	6	129	117	8941	7834	100	654	729.61	354.52	224	243.9	135.91	87	73	0	257	15524	0	Undefined	430	505.61	3.57	187509	957
4	2	3	88	548	14495	10889	100	770	799.2	232.21	340	362.4	154.77	92	75	0	257	15524	0	Undefined	430	459.2	2.82	205395	958
4	5	5	540	593	15845	11889	100	725	728.28	195.02	295	322.27	350.27	65	9	0	257	15524	0	Undefined	430	433.28	1.16	187169	959
10	16	2	2007	1549	20725	23827	100	729	739.62	288.46	299	317.14	174.41	80	64	0	256	15523	0	Undefined	430	440.62	2.42	189342	960
10	7	8	1606	1666	16675	26827	100	710	994.37	722.98	280	309.48	180.76	80	57	0	256	15523	0	Undefined	430	714.37	3.79	254559	961
11	17	7	1014	1823	11276	30899	100	616.5	623.61	304.93	187	203.86	304.13	63	28	0	256	15523	0	Undefined	429.5	436.61	1.38	159644	962
8	21	7	17	1323	22915	21873	100	645	622.59	279.41	216	231.77	109.2	79	66	0	254	15529	0	Undefined	429	406.59	3.58	158139	963
7	20	5	29	1112	12506	20838	100	648.5	658	385.88	220	237.99	134.59	67	57	0	254	15529	0	Undefined	428.5	438	3.12	167133	964
24	16	3	1024	3922	20695	55864	100	858	872.9	221.4	430	446.69	223.59	84	46	0	256	15523	0	Undefined	428	442.9	1.91	223462	965
7	8	8	1415	1163	7106	22338	100	635.5	1125.31	839.37	209	260.8	986.84	39	18	0	254	15529	0	Undefined	426.5	916.31	0.88	285828	966
6	16	3	1023	898	20740	15344	100	650	652.22	230.19	224	241.1	196.13	83	55	0	257	15524	0	Undefined	426	428.22	2.1	167620	967
13	15	5	1216	2115	10351	34324	100	609	604.8	356.87	183	195.54	104.16	73	66	0	256	15523	0	Undefined	426	421.8	3.93	154830	968
14	2	4	2502	2249	14440	33874	100	639	1324.1	1489.68	213	261.19	391.14	53	33	0	256	15523	0	Undefined	426	1111.1	2.72	338970	969
15	17	7	1016	2495	11176	39898	100	609	586.8	307.22	183	196.27	102.14	75	65	0	254	15529	0	Undefined	426	403.8	3.82	149046	970
14	17	7	1015	2327	21240	35344	100	689.5	667.76	269.59	265	281.39	197.72	74	53	0	256	15523	0	Undefined	424.5	402.76	1.95	170946	971
19	18	6	1701	3147	11716	48416	100	603.5	599.46	298.63	179	192.22	101.18	79	69	0	256	15520	0	Undefined	424.5	420.46	4.03	153463	972
2	8	7	436	302	17140	8314	100	714	734.52	189.88	291	309.34	173.08	94	67	0	257	15524	0	Undefined	423	443.52	2.46	188772	973
3	17	7	1014	479	11266	12864	100	598	599.77	302.08	175	203.92	829.22	8	0	0	257	15524	0	Undefined	423	424.77	0.48	154142	974
6	7	2	1418	868	16690	14844	100	740	1324.4	1080.58	317	342.34	193.06	87	55	0	257	15524	0	Undefined	423	1007.4	5.09	340370	975
6	10	5	382	934	18040	16344	100	763	774.86	198.83	340	360.61	168.53	91	68	0	257	15524	0	Undefined	423	434.86	2.46	199139	976
6	20	8	196	1007	22540	17844	100	800	805.28	171.92	377	392.58	237.1	88	36	0	257	15524	0	Undefined	423	428.28	1.74	206958	977
16	18	4	1617	2601	21605	38408	100	658	652.7	340.54	235	257.61	429.81	50	9	0	254	15529	0	Undefined	423	417.7	0.92	165786	978
20	15	1	1207	3207	20380	45911	100	927	1025.78	421.94	504	524.66	249.3	67	42	0	256	15520	0	Undefined	423	521.78	2.01	262599	979
20	16	2	2008	3229	20830	46411	100	875	850.88	317.11	452	470.07	200.45	73	52	0	256	15520	0	Undefined	423	398.88	1.9	217824	980
3	10	2	1240	367	8071	10389	100	691	915.82	612.19	269	357.33	761.55	30	14	0	257	15524	0	Undefined	422	646.82	0.73	235367	981
17	4	1	535	2692	5381	41318	100	652	658.58	164.81	231	252.71	137.66	97	81	0	254	15529	0	Undefined	421	427.58	2.95	167280	982
2	10	3	376	220	18040	6314	100	733	832.05	750.91	314	335.7	154.91	91	66	0	257	15524	0	Undefined	419	518.05	3.2	213836	983
3	6	4	216	405	6271	11389	100	766	953.17	1152.26	347	486	923.07	13	1	0	257	15524	0	Undefined	419	606.17	0.51	244965	984
11	21	7	15	1827	13076	30899	100	646.5	710.48	456.81	228	242.46	114.5	66	57	0	256	15523	0	Undefined	418.5	482.48	4.09	181884	985
10	15	6	2211	1632	20275	25827	100	618.5	624.75	341.08	201	223.62	193.17	67	52	0	256	15523	0	Undefined	417.5	423.75	2.08	159935	986
16	2	6	3302	2627	14405	39408	100	637	1269.86	1098.19	220	247.4	249.26	67	45	0	254	15529	0	Undefined	417	1049.86	4.1	322544	987
24	2	6	3302	3971	14395	57364	100	626	1215.17	1045.54	209	233.86	372.06	54	40	0	256	15523	0	Undefined	417	1006.17	2.64	311083	988
4	11	2	138	536	18545	10389	100	778	791.82	195.34	362	384.13	214.14	89	46	0	257	15524	0	Undefined	416	429.82	1.9	203498	989
8	1	6	8008	1282	13915	21373	100	647	944.52	664.97	231	259.18	189.8	73	51	0	254	15529	0	Undefined	416	713.52	3.61	239909	990
1	9	4	1259	72	7591	6834	100	639	653.63	284.05	224	250.8	186.79	77	52	0	257	15524	0	Undefined	415	429.63	2.16	167982	991
6	12	4	127	915	18940	15844	100	710	721.68	225.41	295	317.92	191.51	85	55	0	257	15524	0	Undefined	415	426.68	2.11	185473	992
8	1	3	111	1219	13915	19873	100	658	1036.66	752.01	243	286.77	1002.55	32	8	0	254	15529	0	Undefined	415	793.66	0.75	263312	993
8	6	4	219	1245	16165	20373	100	630	715.45	367.81	216	245.39	607.17	33	3	0	254	15529	0	Undefined	414	499.45	0.77	181725	994
10	1	6	8005	1618	13975	25827	100	682	889.5	570.32	269	293.67	169.31	81	57	0	256	15523	0	Undefined	413	620.5	3.52	227712	995
18	4	5	901	2944	15375	43333	100	622	646.39	193.84	209	235.37	459.58	41	1	0	254	15529	0	Undefined	413	437.39	0.89	164184	996
23	12	4	128	3771	8946	56369	100	592	615.17	262.95	179	196.57	111.61	92	75	0	256	15523	0	Undefined	413	436.17	3.75	157484	997
1	6	6	220	111	6241	7834	100	789	861.28	327.05	377	668.15	2346.84	0	0	0	257	15524	0	Undefined	412	484.28	0.08	221348	998
1	5	7	Str	131	5791	8334	100	774	1385.42	1050.77	362	560.61	1486.39	35	1	0	257	15524	0	Undefined	412	1023.42	0.55	356053	999
1	11	8	808	158	8491	8834	100	643	746.5	357.05	231	258.11	172.84	81	58	0	257	15524	0	Undefined	412	515.5	2.83	191850	1000
5	21	3	7	735	13026	15364	100	677	662.93	332.14	265	283.23	132.7	71	58	0	257	15524	0	Undefined	412	397.93	2.86	170374	1001
8	9	5	403	1269	17515	20873	100	613	626.05	227.86	201	221.45	118.3	91	77	0	254	15529	0	Undefined	412	425.05	3.42	159017	1002
13	18	1	59	2034	11701	32324	100	617	615.75	298.38	205	218.89	114.86	79	66	0	256	15523	0	Undefined	412	410.75	3.46	157633	1003
19	8	7	Str	3158	7216	48916	100	590.5	930.58	691.95	179	194.48	152.6	69	54	0	256	15520	0	Undefined	411.5	751.58	4.82	238229	1004
1	2	1	83	2	4441	5334	100	867	1265.58	838.29	456	520.94	1114.39	27	9	0	257	15524	0	Undefined	411	809.58	0.67	325253	1005
1	4	5	901	88	5341	7334	100	800	885.18	370.11	389	537.8	1149.81	7	0	0	257	15524	0	Undefined	411	496.18	0.3	227490	1006
2	6	5	501	258	16240	7314	100	699	717.32	181.92	288	313.23	266.69	78	27	0	257	15524	0	Undefined	411	429.32	1.52	184350	1007
4	20	1	19	524	22595	9889	100	972	971.51	192.08	561	569.84	246.68	78	30	0	257	15524	0	Undefined	411	410.51	1.63	249679	1008
4	17	8	2004	668	21245	13389	100	639	588.53	280.18	228	242.54	117.61	72	62	0	257	15524	0	Undefined	411	360.53	2.94	151253	1009
9	4	5	901	1432	5376	25327	100	635	650.6	193.66	224	255.97	562	20	0	0	256	15523	0	Undefined	411	426.6	0.7	166554	1010
9	18	8	1704	1509	11676	26827	100	635	655.85	378.8	224	239.24	127.86	69	58	0	256	15523	0	Undefined	411	431.85	3.26	167898	1011
16	8	6	1411	2633	17105	39408	100	656	1500.24	1425.95	246	308.52	1252.44	33	29	0	254	15529	0	Undefined	410	1254.24	0.95	381061	1012
8	3	1	912	1179	14815	18873	100	648.5	1082.17	818.54	239	262.58	169.35	75	56	0	254	15529	0	Undefined	409.5	843.17	4.84	274872	1013
4	7	3	479	553	16745	10889	100	714	714.54	184.63	306	326.43	151.66	94	69	0	257	15524	0	Undefined	408	408.54	2.56	183636	1014
15	7	4	1601	2422	6676	38398	100	628	1217.67	964.15	220	241.46	297.25	59	43	0	254	15529	0	Undefined	408	997.67	3.28	309287	1015
17	19	7	53	2833	12131	44318	100	583	581.33	275.98	175	190.41	102.46	80	71	0	254	15529	0	Undefined	408	406.33	3.82	147659	1016
18	16	1	1017	2872	20775	41333	100	684	723.85	402.78	276	307.7	477.62	48	10	0	254	15529	0	Undefined	408	447.85	0.87	183857	1017
22	1	4	8003	3592	14015	51859	100	624	1245.5	1147.46	216	241.72	199.05	78	50	0	256	15523	0	Undefined	408	1029.5	5.04	318849	1018
24	10	8	1254	4021	17995	58364	100	561	592.95	351.65	153	166.9	103.46	79	66	0	256	15523	0	Undefined	408	439.95	4.12	151795	1019
17	18	2	1610	2727	11681	41818	100	588.5	606.49	245.32	183	197.24	104.68	91	77	0	254	15529	0	Undefined	405.5	423.49	3.91	154049	1020
2	15	5	1214	267	20290	7314	100	721	725.77	317.14	317	339.25	244.49	64	40	0	257	15524	0	Undefined	404	408.77	1.58	186523	1021
3	15	2	2204	372	10321	10389	100	620	777.04	521.66	216	232.37	110.69	72	59	0	257	15524	0	Undefined	404	561.04	4.92	199700	1022
4	7	6	1603	616	16745	12389	100	733	1082.48	806	329	356.01	226.58	74	45	0	257	15524	0	Undefined	404	753.48	3.21	278198	1023
6	1	4	8003	904	13990	15844	100	680	1114.54	962.12	276	312.49	263.57	73	37	0	257	15524	0	Undefined	404	838.54	3.04	286436	1024
9	9	6	1304	1458	7626	25827	100	635	1008.28	784.29	231	262.15	193.94	76	51	0	256	15523	0	Undefined	404	777.28	3.85	258120	1025
9	7	8	1606	1498	6726	26827	100	620	1036.85	810.21	216	240.57	189.46	78	52	0	256	15523	0	Undefined	404	820.85	4.2	265433	1026
10	18	2	1610	1551	21625	23827	100	770	781.57	191.42	366	388.07	360.75	58	7	0	256	15523	0	Undefined	404	415.57	1.09	200083	1027
11	7	4	1503	1750	6776	29399	100	628	934.69	695.43	224	253.68	346.67	57	29	0	256	15523	0	Undefined	404	710.69	1.96	239280	1028
17	12	1	322	2700	8981	41318	100	605	609.26	204.49	201	223.53	188.29	84	55	0	254	15529	0	Undefined	404	408.26	2.05	154751	1029
9	19	8	210	1510	12126	26827	100	631.5	602.16	283.26	228	246.74	129.82	75	64	0	256	15523	0	Undefined	403.5	374.16	2.74	154154	1030
8	7	4	1601	1246	16615	20373	100	618.5	1187.15	998.33	216	242.13	236.72	66	45	0	254	15529	0	Undefined	402.5	971.15	3.99	301536	1031
9	10	6	1247	1459	8076	25827	100	633.5	973.14	765.63	231	260.55	331.62	60	31	0	256	15523	0	Undefined	402.5	742.14	2.15	249124	1032
6	12	7	336	978	18940	17344	100	635	654.58	247.59	233	256.82	225.84	76	41	0	257	15524	0	Undefined	402	421.58	1.76	168227	1033
8	4	5	904	1264	15265	20873	100	630	690.59	333.81	228	268.15	347.6	61	14	0	254	15529	0	Undefined	402	462.59	1.22	175411	1034
9	17	2	1801	1382	11226	23827	100	596	712.17	448.26	194	214.48	155.35	70	53	0	256	15523	0	Undefined	402	518.17	3.2	182315	1035
17	16	7	1202	2830	10781	44318	100	581	573.73	314.64	179	200.83	572.96	31	0	0	254	15529	0	Undefined	402	394.73	0.65	145728	1036
1	12	2	120	33	8941	5834	100	639	1264.26	1079.99	239	267.38	212.62	73	47	0	257	15524	0	Undefined	400	1025.26	4.69	324914	1037
3	4	5	902	424	5371	11889	100	714	1343.76	2265.82	314	611.45	1323.09	21	9	0	257	15524	0	Undefined	400	1029.76	0.55	345347	1038
6	4	3	632	886	15340	15344	100	721	1037.26	693.93	321	347.42	177.28	78	54	0	257	15524	0	Undefined	400	716.26	3.89	266575	1039
12	6	2	850	1875	16295	28399	100	691	707	173.32	291	314.48	194.62	92	51	0	256	15523	0	Undefined	400	416	2.02	180992	1040
18	8	7	436	2990	17175	44333	100	725	764.7	243.27	325	350.12	479.54	35	3	0	254	15529	0	Undefined	400	439.7	0.86	194233	1041
24	7	4	1601	3934	16645	56364	100	710	1095.56	829.61	310	337.15	213.81	74	48	0	256	15523	0	Undefined	400	785.56	3.55	280463	1042
20	4	4	252	3259	15430	47411	100	603.5	623.87	247.43	205	222.55	133.83	86	68	0	256	15520	0	Undefined	398.5	418.87	3	159711	1043
8	17	3	1008	1235	21115	19873	100	641	596.8	247.42	243	262.84	183.77	71	53	0	254	15529	0	Undefined	398	353.8	1.82	151588	1044
9	1	6	8005	1450	4026	25827	100	622	790.73	427.81	224	246.65	144.12	88	66	0	256	15523	0	Undefined	398	566.73	3.78	202428	1045
20	9	4	1301	3264	17680	47411	100	611	645.37	388.33	213	233.6	243.87	57	44	0	256	15520	0	Undefined	398	432.37	1.69	165215	1046
2	21	7	14	315	22990	8314	100	976	971.4	261.8	579	588.23	232.36	69	41	0	257	15524	0	Undefined	397	392.4	1.65	249649	1047
5	1	4	8003	736	4026	15864	100	617	984.78	705.69	220	272.64	950.86	31	8	0	257	15524	0	Undefined	397	764.78	0.75	253089	1048
10	6	6	220	1623	16225	25827	100	703	783.37	406.2	306	334.54	200.46	69	49	0	256	15523	0	Undefined	397	477.37	2.24	200543	1049
1	1	6	8005	106	3991	7834	100	792	986.25	487.22	396	627.02	1049	23	0	0	257	15524	0	Undefined	396	590.25	0.34	253467	1050
4	6	8	226	657	16295	13389	100	680	673.62	185.62	284	304.19	159.24	87	63	0	257	15524	0	Undefined	396	389.62	2.32	173121	1051
5	4	8	262	823	5376	17864	100	609	625.59	190.05	213	236.81	209.76	89	44	0	257	15524	0	Undefined	396	412.59	1.85	160777	1052
16	10	6	1250	2635	18005	39408	100	635	1078.66	819.11	239	284.5	692.63	40	29	0	254	15529	0	Undefined	396	839.66	1.15	273980	1053
23	1	5	115	3781	3996	56869	100	568	577.2	154.97	172	190.04	125.72	96	83	0	256	15523	0	Undefined	396	405.2	3.08	147763	1054
13	9	8	1310	2172	7651	35824	100	611	623.49	210.54	216	235.24	131.43	91	70	0	256	15523	0	Undefined	395	407.49	2.95	159614	1055
10	19	3	46	1573	22075	24327	100	719.5	682.63	333.96	325	357.12	807.65	7	0	0	256	15523	0	Undefined	394.5	357.63	0.4	174753	1056
3	10	3	377	388	8071	10889	100	654	684.32	256.33	261	302.99	346.93	57	14	0	257	15524	0	Undefined	393	423.32	1.1	175870	1057
3	2	5	94	422	4471	11889	100	662	892.87	527.42	269	306.88	252.67	73	37	0	257	15524	0	Undefined	393	623.87	2.32	229468	1058
4	21	7	15	651	23045	12889	100	744	765.13	281.9	351	365.18	147.68	76	60	0	257	15524	0	Undefined	393	414.13	2.71	196638	1059
6	1	6	8007	946	13990	16844	100	654	1301.15	1199.94	261	288.95	206.46	74	48	0	257	15524	0	Undefined	393	1040.15	4.9	334395	1060
20	1	8	8010	3340	14080	49411	100	594	999.24	831.91	201	222.77	169.07	79	53	0	256	15520	0	Undefined	393	798.24	4.59	255806	1061
4	5	3	536	551	15845	10889	100	721	750.51	210.33	329	350.77	166.26	90	62	0	257	15524	0	Undefined	392	421.51	2.4	192882	1062
15	20	4	189	2435	12526	38398	100	630	679.78	311.48	239	263.26	175.3	78	54	0	254	15529	0	Undefined	391	440.78	2.38	172664	1063
15	1	8	Str	2500	3976	40398	100	637	1123.91	840.01	246	276.95	233.54	64	46	0	254	15529	0	Undefined	391	877.91	3.63	285473	1064
19	3	5	918	3111	4966	47916	100	607	1100.45	885.03	216	240.23	164.06	82	57	0	256	15520	0	Undefined	391	884.45	5.24	281716	1065
23	17	7	1016	3839	11216	57869	100	551	578.58	295.34	160	174.11	99.62	83	70	0	256	15523	0	Undefined	391	418.58	4.06	148116	1066
13	12	4	127	2091	9001	33824	100	577.5	610.66	209.41	187	203.83	109.04	96	86	0	256	15523	0	Undefined	390.5	423.66	3.73	156330	1067
1	6	1	491	6	6241	5334	100	845	1043.14	694.6	456	714.25	2325.7	1	0	0	257	15524	0	Undefined	389	587.14	0.14	268088	1068
1	2	7	98	128	4441	8334	100	792	1175.31	879.72	403	679.64	2089.95	8	0	0	257	15524	0	Undefined	389	772.31	0.24	302054	1069
3	19	2	199	376	12121	10389	100	609	620.13	210.99	220	239.8	146.39	89	66	0	257	15524	0	Undefined	389	400.13	2.6	159373	1070
5	9	8	1310	828	7626	17864	100	583	621.69	301.37	194	215.28	157.98	90	69	0	257	15524	0	Undefined	389	427.69	2.57	159775	1071
10	2	8	3401	1661	14425	26827	100	643	1191.8	1094.48	254	286.65	409.21	47	29	0	256	15523	0	Undefined	389	937.8	2.21	305102	1072
11	7	6	1603	1792	6776	30399	100	609	1098.66	908.36	220	247.54	273.39	65	42	0	256	15523	0	Undefined	389	878.66	3.11	281256	1073
13	17	3	1007	2075	11251	33324	100	579	637.45	376.02	190	206.6	119.56	71	60	0	256	15523	0	Undefined	389	447.45	3.6	163187	1074
15	7	2	1501	2380	6676	37398	100	620	714.27	315.06	231	256.91	175.56	87	57	0	254	15529	0	Undefined	389	483.27	2.61	181425	1075
22	7	7	489	3661	16715	53359	100	635	657.98	177.74	246	275.03	178.77	90	60	0	256	15523	0	Undefined	389	411.98	2.14	168442	1076
13	10	4	1245	2089	8101	33824	100	588.5	897.77	717.34	201	222.25	154.07	86	63	0	256	15523	0	Undefined	387.5	696.77	4.38	229830	1077
13	12	5	332	2112	9001	34324	100	577.5	590.21	194.73	190	205.8	111.34	95	80	0	256	15523	0	Undefined	387.5	400.21	3.45	151093	1078
20	15	3	1211	3249	20380	46911	100	652.5	651.14	308.57	265	286.31	146.58	73	58	0	256	15520	0	Undefined	387.5	386.14	2.49	166691	1079
12	20	2	182	1889	22595	28399	100	637	653.16	160.08	250	267.91	129.59	99	79	0	256	15523	0	Undefined	387	403.16	2.97	167209	1080
7	6	2	852	1035	6206	19338	100	587	592.37	177.32	201	238.95	668.34	6	0	0	254	15529	0	Undefined	386	391.37	0.53	150461	1081
12	17	8	2004	2012	21245	31399	100	676.5	677.89	264.11	291	309.74	179.29	74	53	0	256	15523	0	Undefined	385.5	386.89	2.05	173539	1082
17	8	4	1404	2759	7181	42818	100	579.5	945.98	729.03	194	215.09	184.2	78	51	0	254	15529	0	Undefined	385.5	751.98	3.97	240278	1083
3	5	6	240	446	5821	12389	100	624	714.22	329.97	239	305.28	1190.59	3	0	0	257	15524	0	Undefined	385	475.22	0.34	183555	1084
3	7	6	1603	448	6721	12389	100	635	839.73	600.68	250	301.38	385.35	49	23	0	257	15524	0	Undefined	385	589.73	1.4	215811	1085
4	10	6	1248	619	18095	12389	100	792	1010.44	643.51	407	435.08	220.51	71	44	0	257	15524	0	Undefined	385	603.44	2.61	259684	1086
5	7	2	1418	700	6726	14864	100	613	1072.95	819	228	258.36	281.94	64	41	0	257	15524	0	Undefined	385	844.95	2.89	275748	1087
6	4	2	249	865	15340	14844	100	673	735.65	736.12	288	310.52	164.48	87	59	0	257	15524	0	Undefined	385	447.65	2.58	189061	1088
6	18	4	1616	921	21640	15844	100	605	601.28	189.82	220	883.7	5869.15	0	0	0	257	15524	0	Undefined	385	381.28	-0.05	154529	1089
6	9	8	1310	996	17590	17844	100	695	721.15	211.51	310	335.27	278.93	73	21	0	257	15524	0	Undefined	385	411.15	1.38	185335	1090
7	14	5	1234	1106	9806	20838	100	568	593.19	340.78	183	198.26	132.04	72	63	0	254	15529	0	Undefined	385	410.19	2.99	150670	1091
12	3	4	269	1914	14945	29399	100	628	658.19	211.97	243	261.26	270.37	75	24	0	256	15523	0	Undefined	385	415.19	1.47	168497	1092
15	1	3	111	2395	3976	37898	100	669	1080.19	822.26	284	586.54	2775.89	1	0	0	254	15529	0	Undefined	385	796.19	0.18	274368	1093
20	3	4	269	3258	14980	47411	100	590	610.5	259.64	205	224.19	165.13	84	58	0	256	15520	0	Undefined	385	405.5	2.34	156287	1094
8	15	2	2206	1212	20215	19373	100	585	697.07	465.92	201	221.32	196.13	62	49	0	254	15529	0	Undefined	384	496.07	2.43	177057	1095
23	8	2	1403	3725	7146	55369	100	547.5	1018.49	933.01	164	183.63	132.86	82	61	0	256	15523	0	Undefined	383.5	854.49	6.28	260733	1096
3	4	2	248	361	5371	10389	100	699	726.71	209.44	317	394.07	977.27	1	0	0	257	15524	0	Undefined	382	409.71	0.34	186765	1097
6	4	8	262	991	15340	17844	100	628	649.74	218.93	246	278.73	656.99	10	0	0	257	15524	0	Undefined	382	403.74	0.56	166982	1098
6	10	8	1253	997	18040	17844	100	632	978.05	734.48	250	268.23	164.88	77	54	0	257	15524	0	Undefined	382	728.05	4.31	251359	1099
15	2	8	Str	2501	4426	40398	100	613	969.15	694.19	231	252.42	148.87	79	57	0	254	15529	0	Undefined	382	738.15	4.81	246165	1100
22	5	5	541	3617	15815	52359	100	673	679.57	190.82	291	313.38	168.45	89	59	0	256	15523	0	Undefined	382	388.57	2.17	173971	1101
5	18	2	1612	711	11676	14864	100	568	594.02	312.05	187	204.06	156.5	86	60	0	257	15524	0	Undefined	381	407.02	2.49	152663	1102
8	2	3	92	1220	14365	19873	100	609	849.53	571.96	228	272.21	999.36	26	0	0	254	15529	0	Undefined	381	621.53	0.58	215781	1103
11	4	2	248	1705	5426	28399	100	624	626.75	175.75	243	268.04	184.65	89	52	0	256	15523	0	Undefined	381	383.75	1.94	160449	1104
15	10	8	1254	2509	8026	40398	100	568	891.34	661.27	187	207.61	128.79	82	64	0	254	15529	0	Undefined	381	704.34	5.31	226400	1105
24	5	5	542	3953	15745	56864	100	650	667.82	178.65	269	295.25	336.67	61	6	0	256	15523	0	Undefined	381	398.82	1.11	170962	1106
24	6	5	504	3954	16195	56864	100	660	687.23	202.41	280	310.07	437.01	40	2	0	256	15523	0	Undefined	380	407.23	0.86	175931	1107
13	17	7	1015	2159	11266	35329	100	566	570.43	279.79	187	200.37	189.71	68	50	0	256	15523	0	Undefined	379	383.43	1.95	146029	1108
19	14	1	1223	3038	9916	45916	100	566	587.46	251.8	187	200.1	104.44	86	73	0	256	15520	0	Undefined	379	400.46	3.71	150391	1109
19	1	2	9001	3046	4066	46416	100	607	1346.05	1252.92	228	261.2	347.41	55	33	0	256	15520	0	Undefined	379	1118.05	3.12	344590	1110
24	11	1	341	3875	18445	54864	100	693	1084.48	1247.68	314	340.96	329.61	56	22	0	256	15523	0	Undefined	379	770.48	2.26	277626	1111
1	5	5	539	89	5791	7334	100	744	782.97	257.37	366	494.33	1177.22	2	0	0	257	15524	0	Undefined	378	416.97	0.25	201224	1112
1	5	8	243	152	5791	8834	100	733	872.62	574.52	355	627.6	2303.01	2	0	0	257	15524	0	Undefined	378	517.62	0.11	224264	1113
3	4	1	625	340	5371	9889	100	733	772.07	235.07	355	524.98	1354.59	0	0	0	257	15524	0	Undefined	378	417.07	0.18	198421	1114
3	9	4	1301	408	7621	11389	100	658	978.8	704.95	280	336.07	431.7	45	31	0	257	15524	0	Undefined	378	698.8	1.49	251552	1115
4	21	2	166	546	23045	10389	100	1073	1093.13	217.86	695	706.73	179.52	84	52	0	257	15524	0	Undefined	378	398.13	2.15	280935	1116
4	8	3	429	554	17195	10889	100	778	791.78	217.17	400	418.48	187.47	82	51	0	257	15524	0	Undefined	378	391.78	1.99	203487	1117
5	16	4	2013	751	10776	15864	100	546	531.93	241.39	168	180.65	97.97	85	74	0	257	15524	0	Undefined	378	363.93	3.59	136705	1118
5	17	4	1807	752	11226	15864	100	557	564.33	340.92	179	194.32	119.08	67	57	0	257	15524	0	Undefined	378	385.33	3.11	145032	1119
9	2	3	87	1388	4476	24327	100	609	635.07	197.74	231	286.24	1163.29	0	0	0	256	15523	0	Undefined	378	404.07	0.3	162578	1120
14	12	7	336	2322	18940	35374	100	658	713.05	316.14	280	308.09	332	56	20	0	256	15523	0	Undefined	378	433.05	1.22	182542	1121
17	14	3	1227	2744	9881	42318	100	561	562.83	226.61	183	196.18	106.48	86	74	0	254	15529	0	Undefined	378	379.83	3.44	142959	1122
19	21	2	166	3066	13066	46416	100	576	602.12	374.87	198	211.92	110.98	78	65	0	256	15520	0	Undefined	378	404.12	3.52	154143	1123
20	15	7	1219	3333	20380	48911	100	598	588.49	303.79	220	279.43	1526.25	0	0	0	256	15520	0	Undefined	378	368.49	0.2	150654	1124
4	2	2	2218	527	14495	10389	100	665	1258.76	1158.57	288	319.13	344.24	52	33	0	257	15524	0	Undefined	377	970.76	2.73	323502	1125
7	18	4	1617	1089	11606	20338	100	570	650.3	434.56	194	211.59	121.51	72	58	0	254	15529	0	Undefined	376	456.3	3.61	165176	1126
11	10	3	377	1732	8126	28899	100	581	761.37	1837.12	205	226.67	149.4	90	68	0	256	15523	0	Undefined	376	556.37	3.58	194910	1127
13	9	4	1302	2088	7651	33824	100	585	1036.19	852.04	209	228.49	136.36	83	63	0	256	15523	0	Undefined	376	827.19	5.92	265265	1128
16	8	2	1403	2549	17105	37408	100	656	1056.74	742.74	280	302.49	196.99	72	48	0	254	15529	0	Undefined	376	776.74	3.83	268412	1129
17	10	3	376	2740	8081	42318	100	570	580.14	148.6	194	210.87	116.19	99	84	0	254	15529	0	Undefined	376	386.14	3.18	147356	1130
18	18	6	1618	2979	21675	43833	100	614.5	587.3	297.42	239	254.98	275.94	57	27	0	254	15529	0	Undefined	375.5	348.3	1.2	149174	1131
1	4	3	630	46	5341	6334	100	748	1056.16	710.22	374	545.46	1271.11	21	0	0	257	15524	0	Undefined	374	682.16	0.4	271433	1132
1	2	6	3001	107	4441	7834	100	759	1174.64	880.39	385	536.7	943.98	28	21	0	257	15524	0	Undefined	374	789.64	0.68	301882	1133
1	15	6	2211	120	10291	7834	100	594	610.34	277.45	220	235.28	118.15	81	66	0	257	15524	0	Undefined	374	390.34	3.17	156858	1134
2	15	3	1211	225	20290	6314	100	703	709.92	248.44	329	342.71	152.84	79	63	0	257	15524	0	Undefined	374	380.92	2.4	182449	1135
2	5	5	539	257	15790	7314	100	662	676.01	183.15	288	317.57	283.08	69	16	0	257	15524	0	Undefined	374	388.01	1.27	173735	1136
2	5	8	243	320	15790	8814	100	680	686.55	186.81	306	326.94	226.73	76	32	0	257	15524	0	Undefined	374	380.55	1.59	176444	1137
4	11	5	364	599	18545	11889	100	785	801.05	206.93	411	437.58	407.43	42	3	0	257	15524	0	Undefined	374	390.05	0.89	205871	1138
6	17	6	2001	962	21190	16844	100	587	587.95	251.88	213	225.37	102.94	82	73	0	257	15524	0	Undefined	374	374.95	3.52	151104	1139
10	7	6	1602	1624	16675	25827	100	748	981.96	598.39	374	399.08	190.22	68	49	0	256	15523	0	Undefined	374	607.96	3.06	251381	1140
11	8	4	1405	1751	7226	29399	100	587	1044.89	912.88	213	240.15	345.39	51	30	0	256	15523	0	Undefined	374	831.89	2.33	267493	1141
13	4	8	262	2167	5401	35824	100	650	680.71	212.7	276	295.07	136.85	90	71	0	256	15523	0	Undefined	374	404.71	2.82	174263	1142
14	20	5	28	2288	22540	34374	100	669	786.8	408.18	295	315.97	292.1	53	42	0	256	15523	0	Undefined	374	491.8	1.61	201420	1143
16	7	8	1609	2674	16655	40408	100	598	1019.7	847.79	224	254.2	209.99	68	44	0	254	15529	0	Undefined	374	795.7	3.65	259004	1144
12	5	1	529	1853	15845	27899	100	675	697.57	187.07	302	328.98	294.28	70	14	0	256	15523	0	Undefined	373	395.57	1.25	178577	1145
19	15	2	2204	3060	10366	46416	100	547.5	764.23	562.3	175	191.14	240.01	59	45	0	256	15520	0	Undefined	372.5	589.23	2.39	195643	1146
19	19	3	46	3085	12166	46916	100	547.5	791.56	590.23	175	191.97	116.44	69	57	0	256	15520	0	Undefined	372.5	616.56	5.15	202639	1147
9	5	5	539	1433	5826	25327	100	592	1001.38	3024.19	220	254.76	450.67	34	5	0	256	15523	0	Undefined	372	781.38	1.66	256354	1148
24	14	5	1234	3962	19795	56864	100	697	688.62	280.88	325	348.99	300.63	59	18	0	256	15523	0	Undefined	372	363.62	1.13	176288	1149
5	8	5	435	764	7176	16364	100	576	592.36	160.29	205	239.23	242.42	80	24	0	257	15524	0	Undefined	371	387.36	1.46	152237	1150
5	10	6	1249	787	8076	16864	100	572	981.3	838.68	201	231.44	189.55	78	47	0	257	15524	0	Undefined	371	780.3	3.96	252194	1151
6	4	1	627	844	15340	14344	100	662	683.88	171.22	291	319.2	177.64	90	56	0	257	15524	0	Undefined	371	392.88	2.05	175758	1152
8	3	2	267	1200	14815	19373	100	602	618.43	230.28	231	252.8	128.91	87	70	0	254	15529	0	Undefined	371	387.43	2.84	157081	1153
15	3	8	Str	2502	4876	40398	100	620.5	963.26	670.63	250	273.1	167.29	80	53	0	254	15529	0	Undefined	370.5	713.26	4.13	244667	1154
2	18	2	1610	207	21640	5814	100	1039	1053.81	227.8	669	678.45	251.92	70	26	0	257	15524	0	Undefined	370	384.81	1.49	270830	1155
2	6	3	496	216	16240	6314	100	699	727.96	208.54	329	365.38	205.48	81	46	0	257	15524	0	Undefined	370	398.96	1.76	187087	1156
2	15	6	2211	288	20290	7814	100	680	770.98	440.94	310	332.89	291.06	54	38	0	257	15524	0	Undefined	370	460.98	1.51	198141	1157
4	17	1	1002	521	21245	9889	100	654	646.16	169.55	284	341.04	1257.47	0	0	0	257	15524	0	Undefined	370	362.16	0.24	166064	1158
5	21	1	3	693	13026	14364	100	628	634.41	299.73	258	275.44	147.25	71	58	0	257	15524	0	Undefined	370	376.41	2.44	163044	1159
5	1	3	110	715	4026	15364	100	583	583.84	184.82	213	237.75	244.11	72	25	0	257	15524	0	Undefined	370	370.84	1.42	150046	1160
5	17	5	1011	773	11236	16309	100	549	581.71	292	179	193.29	100.98	82	70	0	257	15524	0	Undefined	370	402.71	3.85	149499	1161
5	17	7	1015	815	11256	17324	100	549	554.14	249.21	179	193.29	99.58	81	71	0	257	15524	0	Undefined	370	375.14	3.62	142415	1162
6	1	1	104	841	13990	14344	100	643	668.77	206.26	273	293.47	145.41	92	68	0	257	15524	0	Undefined	370	395.77	2.58	171874	1163
11	15	5	1215	1779	10376	29899	100	553	591.39	278.6	183	197	128.72	83	68	0	256	15523	0	Undefined	370	408.39	3.06	151397	1164
23	17	3	1008	3755	11196	55869	100	542	579.22	310.91	172	190.53	182.69	67	50	0	256	15523	0	Undefined	370	407.22	2.13	148280	1165
18	17	6	1809	2978	21225	43833	100	615	598.45	301.46	246	267.77	197.29	64	48	0	254	15529	0	Undefined	369	352.45	1.68	152007	1166
10	11	8	808	1670	18475	26827	100	577.5	694.2	367.92	209	233.99	225.87	67	43	0	256	15523	0	Undefined	368.5	485.2	2.04	177714	1167
11	15	6	2212	1800	10376	30399	100	547.5	551.49	278.05	179	195.6	101.68	79	69	0	256	15523	0	Undefined	368.5	372.49	3.5	141182	1168
19	9	8	1309	3180	7666	49416	100	547.5	637.76	306.06	179	201.12	290.28	63	32	0	256	15520	0	Undefined	368.5	458.76	1.5	163267	1169
10	1	5	112	1597	13975	25327	100	641	1103.34	874.76	273	297.04	173.88	72	53	0	256	15523	0	Undefined	368	830.34	4.64	282455	1170
3	9	2	1256	366	7621	10389	100	688	1275.98	1234.4	321	437.17	797.42	28	21	0	257	15524	0	Undefined	367	954.98	1.05	327927	1171
4	16	8	2107	667	20795	13389	100	602	595.74	297.29	235	610.14	4323.53	0	0	0	257	15524	0	Undefined	367	360.74	0	153105	1172
6	3	2	266	864	14890	14844	100	647	638.31	188.03	280	302.56	164.03	84	58	0	257	15524	0	Undefined	367	358.31	2.05	164046	1173
7	20	7	37	1154	12506	21838	100	598	606.37	319.19	231	252.78	145.36	69	57	0	254	15529	0	Undefined	367	375.37	2.43	154019	1174
10	6	4	215	1581	16225	24827	100	714	730.62	195.24	347	373.95	313.8	62	11	0	256	15523	0	Undefined	367	383.62	1.14	187038	1175
12	9	5	401	1941	17645	29899	100	572	588.07	211.26	205	230.17	324.9	57	9	0	256	15523	0	Undefined	367	383.07	1.1	150547	1176
18	4	1	535	2860	15375	41333	100	583	595.2	183.73	216	236.56	143.82	92	65	0	254	15529	0	Undefined	367	379.2	2.49	151182	1177
20	2	6	3002	3299	14530	48411	100	572	582.14	198.92	205	232.44	327.53	57	7	0	256	15520	0	Undefined	367	377.14	1.07	149028	1178
11	3	8	277	1830	4976	31399	100	635	634.14	171.77	269	292.11	189.3	83	46	0	256	15523	0	Undefined	366	365.14	1.81	162339	1179
23	2	7	101	3824	4446	57869	100	553	564.13	165.91	187	205.89	291.78	69	10	0	256	15523	0	Undefined	366	377.13	1.23	144417	1180
8	7	6	1605	1288	16615	21373	100	581.5	839.19	615.92	216	239.52	179.09	77	50	0	254	15529	0	Undefined	365.5	623.19	3.35	213155	1181
3	6	2	850	363	6271	10389	100	740	771.49	379.2	377	674.63	1862.14	0	0	0	257	15524	0	Undefined	363	394.49	0.05	198273	1182
5	12	7	336	810	8976	17364	100	557	571.75	220.49	194	224.17	395.29	42	4	0	257	15524	0	Undefined	363	377.75	0.88	146939	1183
6	2	2	2219	863	14440	14844	100	632	1241.36	1229.52	269	300.65	283.81	64	32	0	257	15524	0	Undefined	363	972.36	3.31	319029	1184
7	21	1	4	1029	12956	18838	100	598	733.28	460.32	235	255.26	140.52	66	51	0	254	15529	0	Undefined	363	498.28	3.4	186252	1185
8	3	4	271	1242	14815	20373	100	587	810.12	515.74	224	245.47	136.97	81	63	0	254	15529	0	Undefined	363	586.12	4.12	205770	1186
9	14	3	1227	1400	9876	24327	100	561	572.42	218.03	198	214.6	145.82	82	64	0	256	15523	0	Undefined	363	374.42	2.45	146540	1187
9	19	4	203	1426	12126	24827	100	613	625.21	226.64	250	265.51	135.56	83	65	0	256	15523	0	Undefined	363	375.21	2.65	160053	1188
11	21	8	178	1848	13076	31399	100	602	601.59	288.32	239	253.88	135.66	73	57	0	256	15523	0	Undefined	363	362.59	2.56	154006	1189
12	17	4	1806	1928	21245	29399	100	598	592.16	249.9	235	251.23	132.16	76	59	0	256	15523	0	Undefined	363	357.16	2.58	151593	1190
14	6	5	503	2274	16240	34374	100	576	987.96	818.53	213	236.33	172	76	54	0	256	15523	0	Undefined	363	774.96	4.37	252918	1191
20	4	1	625	3196	15430	45911	100	579	600.24	197.54	216	238.26	144.24	92	69	0	256	15520	0	Undefined	363	384.24	2.51	153661	1192
20	4	2	248	3217	15430	46411	100	564	581.77	204.66	201	221.32	140.05	88	65	0	256	15520	0	Undefined	363	380.77	2.57	148934	1193
24	6	2	852	3891	16195	55364	100	579	604.77	227.5	216	232.79	125.35	87	70	0	256	15523	0	Undefined	363	388.77	2.97	154820	1194
18	10	3	376	2908	18075	42333	100	620.5	636.95	178.15	258	278.32	290.3	64	11	0	254	15529	0	Undefined	362.5	378.95	1.24	161786	1195
4	1	1	103	505	14045	9889	100	635	651.75	195.82	273	290.42	136.43	91	72	0	257	15524	0	Undefined	362	378.75	2.65	167500	1196
16	1	8	Str	2668	13955	40408	100	566.5	1135.96	974.92	205	230.78	205.7	69	46	0	254	15529	0	Undefined	361.5	930.96	4.4	288535	1197
14	18	4	1616	2265	21640	33874	100	626	641.93	330.07	265	289.19	356.05	50	19	0	256	15523	0	Undefined	361	376.93	0.99	164334	1198
23	2	1	86	3698	4446	54869	100	529	542.36	159.73	168	199.75	688.24	4	0	0	256	15523	0	Undefined	361	374.36	0.5	138845	1199
23	12	3	329	3750	8946	55869	100	540	556.23	177.97	179	204.43	346.37	54	4	0	256	15523	0	Undefined	361	377.23	1.02	142396	1200
17	18	4	1615	2769	11681	42818	100	547.5	565.28	248	187	268.5	1622.16	0	0	0	254	15529	0	Undefined	360.5	378.28	0.18	143580	1201
10	7	5	482	1603	16675	25327	100	778	791.98	239.67	418	438.74	206.74	74	38	0	256	15523	0	Undefined	360	373.98	1.71	202748	1202
23	9	6	1307	3810	7596	57369	100	534.5	706.99	436.13	175	194.55	141.9	82	62	0	256	15523	0	Undefined	359.5	531.99	3.61	180990	1203
1	4	1	535	4	5341	5334	100	748	771.59	225.83	389	477.08	648.86	8	0	0	257	15524	0	Undefined	359	382.59	0.45	198298	1204
3	12	4	126	411	8971	11389	100	579	1144.21	1094.89	220	254.32	222.68	75	40	0	257	15524	0	Undefined	359	924.21	4	294062	1205
3	6	5	502	426	6271	11889	100	688	881.15	506.47	329	406.62	409.41	43	26	0	257	15524	0	Undefined	359	552.15	1.16	226455	1206
4	8	5	434	596	17195	11889	100	658	674.68	182.06	299	338.05	411.2	42	0	0	257	15524	0	Undefined	359	375.68	0.82	173393	1207
5	16	2	2009	709	10776	14864	100	531	542.11	282.88	172	187.34	278.25	57	27	0	257	15524	0	Undefined	359	370.11	1.27	139322	1208
6	18	2	1612	879	21640	14844	100	579	602.15	232.25	220	236.06	116.1	88	70	0	257	15524	0	Undefined	359	382.15	3.15	154753	1209
8	6	6	223	1287	16165	21373	100	572	673.29	343.89	213	235.66	155.36	78	53	0	254	15529	0	Undefined	359	460.29	2.82	171016	1210
10	2	6	3001	1619	14425	25827	100	587	1196.3	1187.7	228	264.71	584.38	32	27	0	256	15523	0	Undefined	359	968.3	1.59	306253	1211
11	20	3	23	1742	12626	28899	100	572	794.67	583.41	213	248.33	783.65	42	2	0	256	15523	0	Undefined	359	581.67	0.7	203436	1212
11	5	5	540	1769	5876	29899	100	602	671.32	373.38	243	285.2	408.85	37	5	0	256	15523	0	Undefined	359	428.32	0.94	171857	1213
17	14	5	1231	2786	9881	43318	100	542	645.25	444.74	183	197.4	102.24	68	57	0	254	15529	0	Undefined	359	462.25	4.38	163893	1214
22	8	5	435	3620	17165	52359	100	572	625.83	284	213	236.64	237.49	75	26	0	256	15523	0	Undefined	359	412.83	1.64	160212	1215
22	10	5	382	3622	18065	52359	100	579	589.3	209.08	220	249.93	506.77	21	1	0	256	15523	0	Undefined	359	369.3	0.67	150860	1216
14	6	1	493	2190	16240	32374	100	588.5	932.1	806.84	231	272.11	259.38	62	36	0	256	15523	0	Undefined	357.5	701.1	2.54	238618	1217
2	12	1	322	180	18940	5314	100	703	711.92	199.63	347	380.42	445.66	33	1	0	257	15524	0	Undefined	356	364.92	0.74	182964	1218
6	13	1	146	853	19390	14344	100	576	576.87	247.02	220	234.47	133.03	78	57	0	257	15524	0	Undefined	356	356.87	2.57	148256	1219
8	6	2	852	1203	16165	19373	100	572	568.65	215.79	216	236.76	125.73	83	66	0	254	15529	0	Undefined	356	352.65	2.64	144437	1220
8	21	3	9	1239	22915	19873	100	733	743.42	276.26	377	388.45	129.21	77	63	0	254	15529	0	Undefined	356	366.42	2.75	188828	1221
12	4	2	248	1873	15395	28399	100	673	703.88	229.34	317	338.05	175.95	87	50	0	256	15523	0	Undefined	356	386.88	2.08	180193	1222
18	12	1	322	2868	18975	41333	100	587	601.36	206.37	231	250.2	174.29	83	51	0	254	15529	0	Undefined	356	370.36	2.01	152745	1223
1	15	1	1206	15	10291	5334	100	598	592	257.4	243	259.7	133.81	73	59	0	257	15524	0	Undefined	355	349	2.48	152145	1224
1	10	6	1247	115	8041	7834	100	579	900.11	726.23	224	247.96	151.73	81	54	0	257	15524	0	Undefined	355	676.11	4.3	231328	1225
2	11	3	359	221	18490	6314	100	680	845.41	955.06	325	347.92	190.27	87	43	0	257	15524	0	Undefined	355	520.41	2.61	217271	1226
3	2	6	3002	443	4471	12389	100	594	621.36	216.6	239	269.52	189.93	87	44	0	257	15524	0	Undefined	355	382.36	1.85	159690	1227
4	1	3	107	547	14045	10889	100	684	717.49	294.63	329	350.35	150.15	88	64	0	257	15524	0	Undefined	355	388.49	2.45	184395	1228
4	17	4	1806	584	21245	11389	100	628	640.66	235.37	273	296.58	357.62	49	4	0	257	15524	0	Undefined	355	367.66	0.96	164650	1229
5	3	3	915	717	4926	15364	100	568	792.51	1032.27	213	248.87	233.34	68	37	0	257	15524	0	Undefined	355	579.51	2.33	203674	1230
6	21	3	7	903	22990	15344	100	811	825.43	202.7	456	458.43	181.38	82	49	0	257	15524	0	Undefined	355	369.43	2.02	212135	1231
6	12	5	332	936	18940	16344	100	620	660.65	214.86	265	297.69	317.77	59	12	0	257	15524	0	Undefined	355	395.65	1.14	169786	1232
12	18	2	1611	1887	21695	28399	100	613	632.15	208.76	258	276.2	150.03	90	64	0	256	15523	0	Undefined	355	374.15	2.37	161831	1233
12	5	3	536	1895	15845	28899	100	635	646.7	187.24	280	297.96	141.84	92	64	0	256	15523	0	Undefined	355	366.7	2.46	165556	1234
14	9	2	1257	2214	17590	32874	100	579	1103.71	934.93	224	258.6	511.64	40	33	0	256	15523	0	Undefined	355	879.71	1.65	282550	1235
14	5	6	241	2294	15790	34874	100	568	915.5	672.51	213	234.45	146.44	76	55	0	256	15523	0	Undefined	355	702.5	4.65	234367	1236
17	6	5	501	2778	6281	43318	100	549	586.09	211.88	194	210.55	115.16	95	77	0	254	15529	0	Undefined	355	392.09	3.26	148868	1237
20	7	6	1603	3304	16780	48411	100	568	1033.07	832.96	213	231.8	156.65	79	53	0	256	15520	0	Undefined	355	820.07	5.11	264465	1238
22	11	8	810	3686	18515	53859	100	1024	1044.1	224.62	669	704.05	354.97	50	7	0	256	15523	0	Undefined	355	375.1	0.96	267289	1239
8	2	6	3302	1283	14365	21373	100	577.5	1057.23	938.22	224	251.04	310.53	53	37	0	254	15529	0	Undefined	353.5	833.23	2.6	268536	1240
14	1	3	110	2227	13990	33374	100	577.5	700.93	374.15	224	245.86	141.43	82	60	0	256	15523	0	Undefined	353.5	476.93	3.22	179438	1241
23	20	5	29	3800	12546	56869	100	562.5	660.84	424.24	209	225.41	144.23	64	53	0	256	15523	0	Undefined	353.5	451.84	3.02	169176	1242
10	21	8	177	1680	22975	26827	100	596	607.15	170.52	243	258.42	112.79	94	77	0	256	15523	0	Undefined	353	364.15	3.09	155431	1243
2	11	2	137	200	18490	5814	100	688	698.49	198.38	336	357.88	188.23	81	45	0	257	15524	0	Undefined	352	362.49	1.81	179513	1244
3	2	8	3501	485	4471	13389	100	568	893.26	655.93	216	254.56	315.35	54	33	0	257	15524	0	Undefined	352	677.26	2.03	229567	1245
6	6	2	851	867	16240	14844	100	632	646.01	197.56	280	305.4	184.24	83	47	0	257	15524	0	Undefined	352	366.01	1.85	166024	1246
11	12	8	134	1839	9026	31399	100	546	562.34	169.07	194	210.68	111.14	96	80	0	256	15523	0	Undefined	352	368.34	3.16	143960	1247
13	18	2	1612	2055	11701	32824	100	553	563.05	219.16	201	215.52	113.3	86	70	0	256	15523	0	Undefined	352	362.05	3.07	144140	1248
17	5	2	229	2714	5831	41818	100	561	575.28	159.86	209	226.94	120.28	96	77	0	254	15529	0	Undefined	352	366.28	2.9	146122	1249
19	2	1	84	3026	4516	45916	100	576	704.78	378.67	224	331.19	1379.99	0	0	0	256	15520	0	Undefined	352	480.78	0.27	180423	1250
20	12	7	335	3330	19030	48911	100	587	685.14	436.71	235	260.81	308.5	57	19	0	256	15520	0	Undefined	352	450.14	1.38	175396	1251
15	3	3	916	2397	4876	37898	100	601.5	1196.22	1147.99	250	279.96	208.58	70	42	0	254	15529	0	Undefined	351.5	946.22	4.39	303840	1252
3	3	4	269	402	4921	11389	100	665	670.79	199.66	314	659.77	2764.4	0	0	0	257	15524	0	Undefined	351	356.79	0	172392	1253
3	3	5	918	423	4921	11889	100	635	951.75	671.24	284	516.79	1366.57	22	0	0	257	15524	0	Undefined	351	667.75	0.32	244600	1254
6	11	1	340	851	18490	14344	100	624	620.37	172.6	273	294.89	167.05	83	52	0	257	15524	0	Undefined	351	347.37	1.95	159434	1255
10	10	8	1251	1669	18025	26827	100	549	906.1	695.62	198	219.54	130.81	80	60	0	256	15523	0	Undefined	351	708.1	5.25	231962	1256
11	9	8	1309	1836	7676	31399	100	564	680.2	331.78	213	236.33	189.03	78	46	0	256	15523	0	Undefined	351	467.2	2.35	174130	1257
14	1	5	114	2269	13990	34374	100	564	790.72	543.4	213	239.11	155.03	80	57	0	256	15523	0	Undefined	351	577.72	3.56	202424	1258
17	6	3	496	2736	6281	42318	100	549	565.15	155.73	198	216.89	117.22	97	80	0	254	15529	0	Undefined	351	367.15	2.97	143548	1259
19	4	1	625	3028	5416	45916	100	579	595.1	157.93	228	253.68	143.46	94	68	0	256	15520	0	Undefined	351	367.1	2.38	152345	1260
22	15	4	2209	3606	20315	51859	100	624	629.22	230.32	273	295.1	182.57	73	48	0	256	15523	0	Undefined	351	356.22	1.83	161080	1261
11	4	5	902	1768	5426	29899	100	596	617.85	189.49	246	266.82	253.52	73	21	0	256	15523	0	Undefined	350	371.85	1.38	158170	1262
15	7	8	1609	2506	6676	40398	100	540	1007.58	892.83	190	214.83	176.17	74	49	0	254	15529	0	Undefined	350	817.58	4.5	255926	1263
1	2	3	87	44	4441	6334	100	740	795.44	290.21	392	474.22	899.39	4	0	0	257	15524	0	Undefined	348	403.44	0.36	204427	1264
2	12	7	334	306	18940	8314	100	647	661.88	189.05	299	319.48	194.39	84	40	0	257	15524	0	Undefined	348	362.88	1.76	170104	1265
3	17	4	1806	416	11221	11389	100	553	555.79	237.73	205	218.98	111.32	80	65	0	257	15524	0	Undefined	348	350.79	3.03	142838	1266
4	14	5	1232	602	19895	11889	100	688	692.22	323.03	340	362.1	181.07	66	48	0	257	15524	0	Undefined	348	352.22	1.82	177901	1267
8	20	8	197	1343	22465	22373	100	673	688.26	157.52	325	344.73	154.66	90	60	0	254	15529	0	Undefined	348	363.26	2.22	174818	1268
14	11	6	806	2300	18490	34874	100	643	818.81	454.79	295	324.75	399.9	43	27	0	256	15523	0	Undefined	348	523.81	1.24	209616	1269
24	17	1	1004	3881	21145	54864	100	744	775.05	232.72	396	420.65	202.1	78	39	0	256	15523	0	Undefined	348	379.05	1.75	198414	1270
8	14	1	1225	1190	19765	18873	100	545.5	571.98	289.15	198	218.61	289.27	58	22	0	254	15529	0	Undefined	347.5	373.98	1.22	145284	1271
4	21	8	178	672	23045	13389	100	721	703.98	220.31	374	387.3	158.21	74	54	0	257	15524	0	Undefined	347	329.98	2	180924	1272
12	14	1	1223	1862	19895	27899	100	605	606.03	342.64	258	302.39	534.45	15	0	0	256	15523	0	Undefined	347	348.03	0.57	155144	1273
18	15	7	1218	2997	20325	44333	100	738	863.19	462.65	392	415.27	197.39	61	46	0	254	15529	0	Undefined	346	471.19	2.27	219250	1274
19	8	4	1405	3095	7216	47416	100	525	725.35	469.87	179	194.38	104.1	87	70	0	256	15520	0	Undefined	346	546.35	5.1	185690	1275
12	15	8	2216	2010	20345	31399	100	576	582.43	176.79	231	250.15	133.86	91	63	0	256	15523	0	Undefined	345	351.43	2.48	149102	1276
1	12	4	125	75	8941	6834	100	568	617.21	253.26	224	257.16	579.38	21	0	0	257	15524	0	Undefined	344	393.21	0.62	158624	1277
1	2	5	93	86	4441	7334	100	714	832.64	362.93	370	564.61	1056	9	0	0	257	15524	0	Undefined	344	462.64	0.25	213989	1278
2	5	2	229	194	15790	5814	100	665	685.54	207.27	321	367.25	228.42	75	31	0	257	15524	0	Undefined	344	364.54	1.39	176185	1279
2	6	7	507	300	16240	8314	100	624	646.79	175.22	280	298.3	197.64	85	37	0	257	15524	0	Undefined	344	366.79	1.76	166226	1280
3	4	8	261	487	5371	13389	100	594	717.44	528.75	250	327.13	360.42	49	14	0	257	15524	0	Undefined	344	467.44	1.08	184381	1281
3	7	8	1607	490	6721	13389	100	564	860.99	609.82	220	258.5	419.49	44	29	0	257	15524	0	Undefined	344	640.99	1.44	221275	1282
4	20	4	187	587	22595	11389	100	695	717.71	189.93	351	376.58	163.87	86	54	0	257	15524	0	Undefined	344	366.71	2.08	184451	1283
4	15	7	1219	645	20345	12889	100	568	545.79	276.46	224	244.24	521.92	24	1	0	257	15524	0	Undefined	344	321.79	0.58	140268	1284
4	15	8	2216	666	20345	13389	100	572	586.36	181.69	228	601.51	4317.75	0	0	0	257	15524	0	Undefined	344	358.36	0	150695	1285
5	12	1	324	684	8976	14364	100	534	551.1	158.91	190	216.13	347.84	49	3	0	257	15524	0	Undefined	344	361.1	0.96	141632	1286
6	12	3	328	894	18940	15344	100	658	746.32	774.83	314	337.25	204.71	80	38	0	257	15524	0	Undefined	344	432.32	2	191804	1287
8	18	2	1613	1215	21565	19373	100	680	701.67	186.05	336	352.21	181.99	85	42	0	254	15529	0	Undefined	344	365.67	1.92	178224	1288
9	10	7	384	1480	8076	26327	100	572	660.42	366.36	228	258.95	355.14	47	14	0	256	15523	0	Undefined	344	432.42	1.13	169067	1289
11	6	2	850	1707	6326	28399	100	579	606.63	181.21	235	267.17	443.68	29	1	0	256	15523	0	Undefined	344	371.63	0.77	155298	1290
15	12	2	123	2385	8926	37398	100	549	591.24	265.62	205	222.7	140.39	81	57	0	254	15529	0	Undefined	344	386.24	2.63	150174	1291
16	7	6	1605	2632	16655	39408	100	594	870.71	597.76	250	304.01	1209.06	20	0	0	254	15529	0	Undefined	344	620.71	0.47	221160	1292
22	12	3	328	3582	18965	51359	100	660	922.41	612.7	317	371.38	229.25	67	37	0	256	15523	0	Undefined	343	605.41	2.4	236136	1293
19	4	5	902	3112	5416	47916	100	547.5	568.79	266.93	205	221.54	110.42	92	74	0	256	15520	0	Undefined	342.5	363.79	3.14	145611	1294
13	5	5	541	2105	5851	34324	100	592	617.35	184.38	250	270.73	141.88	91	64	0	256	15523	0	Undefined	342	367.35	2.44	158041	1295
14	4	2	249	2209	15340	32874	100	596	774.41	654.7	254	328.56	391.55	43	19	0	256	15523	0	Undefined	342	520.41	1.14	198249	1296
15	6	1	495	2358	6226	36898	100	596	671.79	310.97	254	282.09	232.73	68	34	0	254	15529	0	Undefined	342	417.79	1.67	170635	1297
17	3	2	263	2712	4931	41818	100	570	995.24	3104.7	228	248.2	245.72	72	18	0	254	15529	0	Undefined	342	767.24	3.04	252792	1298
1	3	3	913	45	4891	6334	100	703	993.39	589.41	362	528.54	1576.98	12	0	0	257	15524	0	Undefined	341	631.39	0.29	255301	1299
1	19	4	203	82	12091	6834	100	576	597.89	220.33	235	263.37	619.18	11	0	0	257	15524	0	Undefined	341	362.89	0.54	153657	1300
6	5	1	530	845	15790	14344	100	632	633.68	200.54	291	317.47	152.55	85	55	0	257	15524	0	Undefined	341	342.68	2.07	162857	1301
6	5	7	505	971	15790	17344	100	587	595.07	175.29	246	269.14	153.58	87	58	0	257	15524	0	Undefined	341	349.07	2.12	152933	1302
19	4	2	248	3049	5416	46416	100	561	583.65	200.9	220	241.09	375.62	45	3	0	256	15520	0	Undefined	341	363.65	0.91	149414	1303
24	5	4	237	3932	15745	56364	100	632	691.77	669.77	291	311.34	149.14	89	60	0	256	15523	0	Undefined	341	400.77	2.55	177092	1304
9	20	5	26	1448	12576	25327	100	605.5	648.91	351.62	265	284.76	174.78	62	50	0	256	15523	0	Undefined	340.5	383.91	2.08	166122	1305
18	10	7	384	2992	18075	44333	100	687.5	694.36	187.09	347	363.93	178.91	81	45	0	254	15529	0	Undefined	340.5	347.36	1.85	176368	1306
1	1	2	3502	22	3991	5834	100	781	1064.89	758.06	441	527.12	834.46	19	16	0	257	15524	0	Undefined	340	623.89	0.64	273676	1307
5	12	4	127	747	8976	15864	100	523	541.89	180.48	183	204.24	242.73	75	20	0	257	15524	0	Undefined	340	358.89	1.39	139266	1308
13	12	1	324	2028	9001	32324	100	538	563.34	165.37	198	217	126.11	97	74	0	256	15523	0	Undefined	340	365.34	2.75	144216	1309
14	12	8	135	2343	18940	35874	100	583	620.96	278.17	243	266.25	374.82	44	11	0	256	15523	0	Undefined	340	377.96	0.95	158967	1310
16	6	6	223	2631	16205	39408	100	594	715.23	392.01	254	300.84	732.79	23	2	0	254	15529	0	Undefined	340	461.23	0.57	181669	1311
18	17	7	1013	2999	21225	44333	100	639	584.72	285.59	299	320.65	173.39	63	49	0	254	15529	0	Undefined	340	285.72	1.52	148518	1312
22	5	8	246	3680	15815	53859	100	639	655.45	198.74	299	319.97	164.82	83	52	0	256	15523	0	Undefined	340	356.45	2.04	167795	1313
9	20	3	23	1406	12576	24327	100	559	590.68	307.94	220	236.29	150.78	69	54	0	256	15523	0	Undefined	339	370.68	2.35	151214	1314
12	12	8	134	2007	18995	31399	100	540	573.38	221.14	201	238.15	607.97	12	0	0	256	15523	0	Undefined	339	372.38	0.55	146784	1315
14	4	6	258	2293	15340	34874	100	555	816.52	567.78	216	242.29	154.84	74	53	0	256	15523	0	Undefined	339	600.52	3.71	209028	1316
20	12	6	130	3309	19030	48411	100	585	832.93	534.85	246	265.92	181.95	65	48	0	256	15520	0	Undefined	339	586.93	3.12	213230	1317
22	10	3	378	3580	18065	51359	100	637	650.91	227.92	299	328.14	175.42	76	46	0	256	15523	0	Undefined	338	351.91	1.84	166633	1318
1	1	7	116	127	3991	8334	100	748	961.56	585.62	411	670.48	1490.64	7	0	0	257	15524	0	Undefined	337	550.56	0.2	247122	1319
2	6	8	225	321	16240	8814	100	647	643.05	179.55	310	331.18	163.62	80	53	0	257	15524	0	Undefined	337	333.05	1.91	165264	1320
3	12	6	130	453	8971	12389	100	538	662.81	348.98	201	230.12	403.06	46	19	0	257	15524	0	Undefined	337	461.81	1.07	170343	1321
4	3	8	277	654	14945	13389	100	613	658.42	297.73	276	295.75	141.24	87	59	0	257	15524	0	Undefined	337	382.42	2.57	169214	1322
5	15	5	1216	771	10326	16364	100	512	525.53	252.24	175	190.15	100.49	80	68	0	257	15524	0	Undefined	337	350.53	3.34	135060	1323
6	19	1	43	859	22090	14344	100	572	585.63	190.17	235	249.91	109.92	91	75	0	257	15524	0	Undefined	337	350.63	3.05	150506	1324
7	10	4	1246	1081	8006	20338	100	531	546.5	247.77	194	214.38	214.7	66	37	0	254	15529	0	Undefined	337	352.5	1.55	138810	1325
8	2	2	2220	1199	14365	19373	100	568	577.52	191.2	231	249.83	144.67	85	58	0	254	15529	0	Undefined	337	346.52	2.27	146691	1326
10	19	8	210	1678	22075	26827	100	568	579.47	311.47	231	253.26	420.08	45	5	0	256	15523	0	Undefined	337	348.47	0.78	148345	1327
13	6	2	851	2043	6301	32824	100	602	612.67	171.05	265	294.16	268.15	67	12	0	256	15523	0	Undefined	337	347.67	1.19	156843	1328
2	7	5	482	259	16690	7314	100	635	665.81	226.46	299	338.51	808.24	3	0	0	257	15524	0	Undefined	336	366.81	0.4	171112	1329
3	2	3	88	380	4471	10889	100	751	774.28	241.45	415	561.52	1091.64	0	0	0	257	15524	0	Undefined	336	359.28	0.19	198990	1330
8	9	4	1303	1248	17515	20373	100	549	797.72	641.33	213	239.71	240.87	64	33	0	254	15529	0	Undefined	336	584.72	2.32	202622	1331
10	19	4	203	1594	22075	24827	100	605	608.91	193.29	269	294.93	267.64	64	15	0	256	15523	0	Undefined	336	339.91	1.17	155882	1332
10	6	7	507	1644	16225	26327	100	594	606.25	180.65	258	293.44	707.7	3	0	0	256	15523	0	Undefined	336	348.25	0.44	155200	1333
15	4	3	900	2398	5326	37898	100	594	1070.05	894.39	258	286.64	298.85	55	35	0	254	15529	0	Undefined	336	812.05	2.62	271792	1334
19	10	6	1248	3139	8116	48416	100	519	861.45	698.78	183	199.82	114.55	83	62	0	256	15520	0	Undefined	336	678.45	5.78	220531	1335
7	9	5	403	1101	7556	20838	100	536	566.21	198.57	201	226.84	230.79	75	25	0	254	15529	0	Undefined	335	365.21	1.47	143818	1336
8	18	1	60	1194	21565	18873	100	585	566.86	235.12	250	276.1	186.18	64	46	0	254	15529	0	Undefined	335	316.86	1.56	143983	1337
9	10	3	376	1396	8076	24327	100	559	597.29	239.6	224	255.54	407.67	38	4	0	256	15523	0	Undefined	335	373.29	0.84	152905	1338
13	10	5	382	2110	8101	34324	100	532.5	535.45	164.72	198	213.86	110.16	91	74	0	256	15523	0	Undefined	334.5	337.45	2.92	137076	1339
19	9	5	401	3117	7666	47916	100	517.5	554.89	199.47	183	199.64	109.45	95	75	0	256	15520	0	Undefined	334.5	371.89	3.25	142051	1340
23	20	1	21	3716	12546	54869	100	532.5	976.18	760.92	198	219.02	218.69	62	46	0	256	15523	0	Undefined	334.5	778.18	3.46	249901	1341
15	5	1	531	2357	5776	36898	100	592	1265.72	1246.29	258	287.74	240.23	65	35	0	254	15529	0	Undefined	334	1007.72	4.07	321493	1342
1	10	3	376	52	8041	6334	100	572	590.16	220.34	239	260.86	139.33	81	59	0	257	15524	0	Undefined	333	351.16	2.36	151672	1343
2	20	6	190	293	22540	7814	100	841	839.5	186.12	508	530.98	227.43	71	25	0	257	15524	0	Undefined	333	331.5	1.36	215752	1344
3	9	8	1309	492	7621	13389	100	527	596.19	274.18	194	220.29	161.81	77	51	0	257	15524	0	Undefined	333	402.19	2.32	153221	1345
10	6	5	501	1602	16225	25327	100	736	749.44	229.46	403	426.49	310.71	53	11	0	256	15523	0	Undefined	333	346.44	1.04	191857	1346
10	12	8	133	1671	18925	26827	100	538	557.27	231.64	205	230.55	184.22	70	43	0	256	15523	0	Undefined	333	352.27	1.77	142660	1347
11	7	3	479	1729	6776	28899	100	557	572.35	162.03	224	256.68	532.02	12	0	0	256	15523	0	Undefined	333	348.35	0.59	146522	1348
12	4	5	902	1936	15395	29899	100	609	633.49	181.32	276	292.78	139.22	89	67	0	256	15523	0	Undefined	333	357.49	2.45	162173	1349
24	7	1	441	3871	16645	54864	100	617	650.84	235.25	284	337.43	890.23	1	0	0	256	15523	0	Undefined	333	366.84	0.35	166614	1350
7	12	4	128	1083	8906	20338	100	519.5	550.37	191.93	187	203.75	130.68	90	66	0	254	15529	0	Undefined	332.5	363.37	2.65	139794	1351
10	2	5	93	1598	14425	25327	100	601.5	901.21	604.04	269	291.37	188.56	73	45	0	256	15523	0	Undefined	332.5	632.21	3.23	230710	1352
1	6	5	501	90	6241	7334	100	691	805.69	705.68	359	472.64	787.78	5	3	0	257	15524	0	Undefined	332	446.69	0.42	207062	1353
4	12	3	327	558	18995	10889	100	721	782.05	483.84	389	411.34	223.59	68	33	0	257	15524	0	Undefined	332	393.05	1.66	200987	1354
14	9	8	1310	2340	17590	35874	100	590	600.39	208.79	258	277.24	173.96	77	45	0	256	15523	0	Undefined	332	342.39	1.86	153699	1355
17	16	6	2102	2809	10781	43818	100	506	507.96	272.75	175	192.47	152.74	69	52	0	254	15529	0	Undefined	331	332.96	2.07	129023	1356
22	19	6	208	3652	22115	52859	100	753	741.84	218.65	422	456.8	312.82	52	8	0	256	15523	0	Undefined	331	319.84	0.91	189912	1357
24	7	5	485	3955	16645	56864	100	611	622.44	174.22	280	299.02	133.67	90	61	0	256	15523	0	Undefined	331	342.44	2.42	159344	1358
8	15	3	1213	1233	20215	19873	100	531	552	325.8	201	219.11	129.52	65	55	0	254	15529	0	Undefined	330	351	2.57	140208	1359
11	21	2	166	1722	13076	28399	100	560.5	594.11	307.76	231	249.08	152.21	69	52	0	256	15523	0	Undefined	329.5	363.11	2.27	152092	1360
14	7	8	1608	2338	16690	35874	100	564.5	910.3	697.19	235	255.55	163.9	74	50	0	256	15523	0	Undefined	329.5	675.3	3.99	233037	1361
2	7	3	442	217	16690	6314	100	665	685.35	207.28	336	382.55	676.76	8	0	0	257	15524	0	Undefined	329	349.35	0.45	176135	1362
2	14	3	1227	224	19840	6314	100	654	679.44	297.38	325	352.19	412.44	41	5	0	257	15524	0	Undefined	329	354.44	0.79	174615	1363
2	14	7	1235	308	19840	8314	100	628	637.82	191.85	299	313.39	132.3	87	62	0	257	15524	0	Undefined	329	338.82	2.45	163919	1364
3	1	2	9001	358	4021	10389	100	789	1277.69	1075.57	460	670.35	1803.88	17	1	0	257	15524	0	Undefined	329	817.69	0.34	328367	1365
3	21	2	166	378	13021	10389	100	568	614.31	329.33	239	256.97	156.95	64	51	0	257	15524	0	Undefined	329	375.31	2.28	157878	1366
3	5	7	545	467	5821	12889	100	590	640.88	275.63	261	385.5	1296.95	0	0	0	257	15524	0	Undefined	329	379.88	0.2	164707	1367
4	18	6	1701	627	21695	12389	100	564	569.71	263.75	235	249.01	109.11	74	59	0	257	15524	0	Undefined	329	334.71	2.94	146415	1368
5	12	6	131	789	8976	16864	100	523	705.17	494.47	194	220.31	311.42	52	24	0	257	15524	0	Undefined	329	511.17	1.56	181229	1369
6	5	3	537	887	15790	15344	100	613	638.3	181.43	284	308.31	154.95	88	55	0	257	15524	0	Undefined	329	354.3	2.13	164042	1370
6	9	4	1302	912	17590	15844	100	538	1004.61	839.21	209	233.93	248.98	64	38	0	257	15524	0	Undefined	329	795.61	3.1	258184	1371
7	14	1	1225	1022	9806	18838	100	516	544.89	233.49	187	202.36	155.4	78	53	0	254	15529	0	Undefined	329	357.89	2.2	138403	1372
9	8	7	436	1478	7176	26327	100	557	571.48	187.25	228	252.49	220.55	76	23	0	256	15523	0	Undefined	329	343.48	1.45	146300	1373
11	4	1	625	1684	5426	27899	100	564	581.87	238.63	235	256.64	246.09	65	16	0	256	15523	0	Undefined	329	346.87	1.32	148958	1374
16	2	2	2220	2543	14405	37408	100	553	577.69	211.29	224	245.43	140.99	84	56	0	254	15529	0	Undefined	329	353.69	2.36	146734	1375
17	8	7	436	2822	7181	44318	100	519	524.97	156.75	190	214.29	483.03	16	0	0	254	15529	0	Undefined	329	334.97	0.64	133343	1376
18	18	8	1704	3021	21675	44833	100	583	566.35	329.83	254	273.6	137.66	63	52	0	254	15529	0	Undefined	329	312.35	2.13	143852	1377
21	14	3	1228	3416	9846	51394	100	501	652.36	488.34	172	200.74	272.2	54	37	0	256	15523	0	Undefined	329	480.36	1.66	167003	1378
24	7	3	481	3913	16645	55864	100	635	644.9	214.69	306	325.91	185.12	75	43	0	256	15523	0	Undefined	329	338.9	1.72	165094	1379
14	8	6	1410	2297	17140	34874	100	607	951.91	786.65	280	313.53	394.55	44	26	0	256	15523	0	Undefined	327	671.91	1.62	243690	1380
17	19	2	198	2728	12131	41818	100	510	516.37	163.3	183	199.02	106.86	91	73	0	254	15529	0	Undefined	327	333.37	2.97	131158	1381
17	17	5	1009	2789	11231	43318	100	506	561.52	328.32	179	196.72	176.4	63	49	0	254	15529	0	Undefined	327	382.52	2.07	142627	1382
20	10	3	377	3244	18130	46911	100	540	552.29	194.8	213	234.04	250.35	64	18	0	256	15520	0	Undefined	327	339.29	1.27	141385	1383
19	17	4	1806	3104	11266	47416	100	498.5	527.98	220.08	172	186.28	105.91	87	69	0	256	15520	0	Undefined	326.5	355.98	3.23	135163	1384
4	1	7	117	631	14045	12889	100	628	647.67	176.77	302	318.22	142.61	89	60	0	257	15524	0	Undefined	326	345.67	2.31	166451	1385
7	19	7	56	1153	12056	21838	100	542	553.68	307.41	216	240.79	252.05	55	31	0	254	15529	0	Undefined	326	337.68	1.24	140635	1386
10	5	6	239	1622	15775	25827	100	602	616.68	196.47	276	295.77	142.96	83	58	0	256	15523	0	Undefined	326	340.68	2.24	157869	1387
12	10	3	377	1900	18095	28899	100	531	539.07	169.72	205	221.1	133.64	89	66	0	256	15523	0	Undefined	326	334.07	2.38	138001	1388
18	14	3	1227	2912	19875	42333	100	587	589.53	239.7	261	283.1	189.98	70	42	0	254	15529	0	Undefined	326	328.53	1.61	149740	1389
22	3	8	287	3678	14915	53859	100	576	596.46	170.77	250	272.38	218.29	76	27	0	256	15523	0	Undefined	326	346.46	1.48	152695	1390
22	6	8	227	3681	16265	53859	100	647	654.93	188.86	321	342.37	178.96	79	43	0	256	15523	0	Undefined	326	333.93	1.75	167663	1391
15	8	6	1411	2465	7126	39398	100	523.5	1232.12	1257.57	198	219.37	187.86	68	45	0	254	15529	0	Undefined	325.5	1034.12	5.39	312959	1392
1	6	7	507	132	6241	8334	100	684	730.11	314.17	359	498.77	1377.02	1	0	0	257	15524	0	Undefined	325	371.11	0.17	187638	1393
2	15	8	2215	330	20290	8814	100	635	663.5	340.26	310	326.51	194.46	60	42	0	257	15524	0	Undefined	325	353.5	1.73	170519	1394
3	10	8	1252	493	8071	13389	100	519	846.46	718.51	194	220.6	168.13	72	49	0	257	15524	0	Undefined	325	652.46	3.72	217541	1395
9	4	1	535	1348	5376	23327	100	568	584.2	170.7	243	301.59	686.07	3	0	0	256	15523	0	Undefined	325	341.2	0.41	149554	1396
9	5	2	229	1370	5826	23827	100	568	597.81	171.32	243	266.92	186.31	85	42	0	256	15523	0	Undefined	325	354.81	1.78	153040	1397
15	6	4	219	2421	6226	38398	100	568	715.71	487.47	243	268.04	259.75	60	34	0	254	15529	0	Undefined	325	472.71	1.72	181790	1398
17	17	8	2003	2852	11231	44818	100	508	519.58	232.13	183	203.45	561.27	16	0	0	254	15529	0	Undefined	325	336.58	0.56	131973	1399
22	19	7	55	3673	22115	53359	100	893	896.64	188.27	568	587.8	260.97	63	16	0	256	15523	0	Undefined	325	328.64	1.18	229539	1400
7	7	4	1601	1078	6656	20338	100	525	967.92	816.98	201	231.7	193.55	71	43	0	254	15529	0	Undefined	324	766.92	3.8	245851	1401
12	12	7	335	1986	18995	30899	100	525	613.75	370.04	201	219.41	192.43	82	41	0	256	15523	0	Undefined	324	412.75	2.05	157120	1402
17	2	4	2221	2753	4481	42818	100	555	730.2	639.81	231	283.26	499.66	25	11	0	254	15529	0	Undefined	324	499.2	0.89	185471	1403
19	7	4	1503	3094	6766	47416	100	514	712.75	559.59	190	215.75	308.09	52	22	0	256	15520	0	Undefined	324	522.75	1.61	182463	1404
7	19	5	52	1111	12056	20838	100	517.5	534.21	258.76	194	210.96	123.19	75	61	0	254	15529	0	Undefined	323.5	340.21	2.62	135689	1405
9	18	6	1618	1467	11676	25827	100	562.5	585.47	313.89	239	255.51	122.11	67	54	0	256	15523	0	Undefined	323.5	346.47	2.7	149881	1406
14	7	6	1604	2296	16690	34874	100	577.5	935.39	785.87	254	281.44	192.08	70	42	0	256	15523	0	Undefined	323.5	681.39	3.4	239461	1407
17	15	5	1214	2787	10331	43318	100	498.5	519.55	267.94	175	190.07	100.57	78	64	0	254	15529	0	Undefined	323.5	344.55	3.28	131965	1408
23	12	5	333	3792	8946	56869	100	502.5	519.28	156	179	198.71	113.38	93	76	0	256	15523	0	Undefined	323.5	340.28	2.83	132936	1409
2	20	2	181	209	22540	5814	100	1249	1262.98	230.9	927	924.15	247.87	60	24	0	257	15524	0	Undefined	322	335.98	1.37	324587	1410
4	7	5	483	595	16745	11889	100	658	676.91	205.44	336	360.15	185.47	78	38	0	257	15524	0	Undefined	322	340.91	1.71	173965	1411
4	16	6	2103	625	20795	12389	100	561	550.07	248.38	239	269.69	680.92	8	0	0	257	15524	0	Undefined	322	311.07	0.41	141368	1412
6	7	3	480	889	16690	15344	100	583	602.05	229.8	261	283.85	189.65	74	37	0	257	15524	0	Undefined	322	341.05	1.68	154727	1413
10	3	5	917	1599	14875	25327	100	553	785.94	528.23	231	254.1	310.16	51	33	0	256	15523	0	Undefined	322	554.94	1.71	201200	1414
11	5	1	529	1685	5876	27899	100	561	577.06	166.79	239	273.24	333.18	45	3	0	256	15523	0	Undefined	322	338.06	0.91	147727	1415
16	1	3	111	2563	13955	37908	100	553	831.07	635.89	231	259.32	175.3	71	47	0	254	15529	0	Undefined	322	600.07	3.26	211093	1416
19	15	5	1215	3123	10366	47916	100	497	550.11	316.04	175	194.5	249.95	59	35	0	256	15520	0	Undefined	322	375.11	1.42	140828	1417
2	4	1	535	172	15340	5314	100	635	662.18	200.49	314	338.84	228.75	68	25	0	257	15524	0	Undefined	321	348.18	1.41	170180	1418
4	6	7	508	636	16295	12889	100	605	610.62	165.49	284	304	151.1	86	54	0	257	15524	0	Undefined	321	326.62	2.03	156930	1419
8	21	8	180	1344	22915	22373	100	579	599.53	154.22	258	275.44	134.5	94	69	0	254	15529	0	Undefined	321	341.53	2.41	152281	1420
9	2	4	2221	1409	4476	24827	100	549	817.83	676.58	228	271.81	432.1	37	18	0	256	15523	0	Undefined	321	589.83	1.26	209365	1421
19	6	2	850	3051	6316	46416	100	519	526.63	156.76	198	221.36	337.41	46	1	0	256	15520	0	Undefined	321	328.63	0.9	134818	1422
23	5	5	542	3785	5796	56869	100	489	502.03	165.56	168	186.03	102.73	95	80	0	256	15523	0	Undefined	321	334.03	3.08	128520	1423
10	4	5	901	1600	15325	25327	100	581	613.89	249.89	261	280.91	185.28	72	42	0	256	15523	0	Undefined	320	352.89	1.8	157155	1424
11	1	3	107	1723	4076	28899	100	626	874.9	1676.5	306	408.5	947.95	14	2	0	256	15523	0	Undefined	320	568.9	0.49	223975	1425
15	6	2	852	2379	6226	37398	100	566	582.67	223	246	270.52	149.17	81	54	0	254	15529	0	Undefined	320	336.67	2.09	147997	1426
15	6	6	223	2463	6226	39398	100	536	641.92	350.87	216	241.35	152.37	78	51	0	254	15529	0	Undefined	320	425.92	2.63	163048	1427
16	5	5	542	2609	15755	38908	100	581	592.74	195.11	261	286.85	191.05	71	34	0	254	15529	0	Undefined	320	331.74	1.6	150555	1428
15	3	2	267	2376	4876	37398	100	577.5	588.5	176.77	258	278.26	129.69	87	62	0	254	15529	0	Undefined	319.5	330.5	2.39	149480	1429
18	20	1	18	2876	22575	41333	100	592	599.12	283.09	273	288.73	145.16	67	53	0	254	15529	0	Undefined	319	326.12	2.14	152177	1430
1	10	7	384	136	8041	8334	100	542	540.78	173.77	224	244.88	135.49	85	59	0	257	15524	0	Undefined	318	316.78	2.18	138981	1431
3	17	1	1002	353	11221	9889	100	531	531.26	180.27	213	229.84	121.2	86	63	0	257	15524	0	Undefined	318	318.26	2.49	136534	1432
3	20	1	19	356	12571	9889	100	549	568.08	246.02	231	251.09	426.86	35	3	0	257	15524	0	Undefined	318	337.08	0.74	145997	1433
3	11	4	800	410	8521	11389	100	572	834.35	824.86	254	316	368.23	44	19	0	257	15524	0	Undefined	318	580.35	1.41	214427	1434
4	10	1	373	514	18095	9889	100	620	627.33	172.57	302	320.76	143.29	85	56	0	257	15524	0	Undefined	318	325.33	2.14	161225	1435
5	10	5	382	766	8076	16364	100	523	546.45	212.07	205	226.76	149.85	86	52	0	257	15524	0	Undefined	318	341.45	2.13	140437	1436
6	3	6	274	948	14890	16844	100	576	587.26	217.13	258	276.59	143.85	79	55	0	257	15524	0	Undefined	318	329.26	2.16	150927	1437
11	12	7	335	1818	9026	30899	100	512	524.02	167.45	194	210.22	111.62	92	71	0	256	15523	0	Undefined	318	330.02	2.81	134150	1438
12	8	5	434	1940	17195	29899	100	527	544.89	169.4	209	231.29	186.76	81	37	0	256	15523	0	Undefined	318	335.89	1.68	139493	1439
18	16	8	2106	3019	20775	44833	100	725	763.29	309.04	407	435.95	290.81	53	25	0	254	15529	0	Undefined	318	356.29	1.13	193876	1440
8	18	8	1707	1341	21565	22373	100	627.5	721.93	420.09	310	326.03	145.02	61	50	0	254	15529	0	Undefined	317.5	411.93	2.73	183369	1441
2	13	8	321	328	19390	8814	100	605	622.75	254.57	288	312.47	386.24	36	4	0	257	15524	0	Undefined	317	334.75	0.8	160046	1442
23	2	2	2220	3719	4446	55369	100	489	500.79	168.73	172	190.6	172.6	81	44	0	256	15523	0	Undefined	317	328.79	1.8	128202	1443
24	8	3	432	3914	17095	55864	100	605	681.57	291.18	288	308.16	171.84	81	45	0	256	15523	0	Undefined	317	393.57	2.17	174482	1444
8	1	8	Str	1324	13915	22373	100	555	1028.28	1018.97	239	273.64	338.71	46	29	0	254	15529	0	Undefined	316	789.28	2.23	261182	1445
12	10	6	1248	1963	18095	30399	100	514	1008.85	2266.84	198	221.3	201.55	65	41	0	256	15523	0	Undefined	316	810.85	3.91	258265	1446
14	8	5	435	2276	17140	34374	100	570	595.02	222.81	254	280.38	234.43	63	31	0	256	15523	0	Undefined	316	341.02	1.34	152325	1447
16	6	5	504	2610	16205	38908	100	592	619.64	198.79	276	300.48	190.69	77	39	0	254	15529	0	Undefined	316	343.64	1.67	157388	1448
17	9	1	389	2697	7631	41318	100	506	514.07	155.94	190	210.16	112.85	90	71	0	254	15529	0	Undefined	316	324.07	2.69	130573	1449
18	9	1	389	2865	17625	41333	100	536	555.94	161.27	220	238.16	130.37	90	69	0	254	15529	0	Undefined	316	335.94	2.44	141209	1450
13	21	1	3	2037	13051	32324	100	558.5	606.74	398.03	243	282.77	871.8	7	0	0	256	15523	0	Undefined	315.5	363.74	0.37	155326	1451
13	16	5	1027	2116	10801	34324	100	498.5	546.97	341.93	183	196.33	106.76	67	54	0	256	15523	0	Undefined	315.5	363.97	3.28	140024	1452
24	10	6	1250	3979	17995	57364	100	502.5	821.02	618.15	187	213.95	463.62	45	35	0	256	15523	0	Undefined	315.5	634.02	1.31	210182	1453
3	3	8	277	486	4921	13389	100	546	554.39	173.33	231	289.34	406.44	29	0	0	257	15524	0	Undefined	315	323.39	0.65	142477	1454
2	8	3	428	218	17140	6314	100	658	702.44	211.16	344	377.34	206.56	77	35	0	257	15524	0	Undefined	314	358.44	1.57	180527	1455
3	9	1	390	345	7621	9889	100	624	732.86	352.33	310	443.56	1226.29	2	0	0	257	15524	0	Undefined	314	422.86	0.24	188344	1456
4	18	1	58	522	21695	9889	100	609	621.8	181.78	295	354.44	1257.53	0	0	0	257	15524	0	Undefined	314	326.8	0.21	159802	1457
4	11	3	360	557	18545	10889	100	703	720.56	228.33	389	411.94	194.11	72	35	0	257	15524	0	Undefined	314	331.56	1.59	185183	1458
8	4	3	900	1222	15265	19873	100	538	1014.79	872.06	224	245.91	156.09	76	50	0	254	15529	0	Undefined	314	790.79	4.93	257756	1459
8	6	5	504	1266	16165	20873	100	538	554.2	185.95	224	246.99	171.27	81	41	0	254	15529	0	Undefined	314	330.2	1.79	140768	1460
9	8	4	1404	1415	7176	24827	100	542	763.74	587.9	228	271.57	488.08	28	16	0	256	15523	0	Undefined	314	535.74	1.01	195518	1461
12	18	1	58	1866	21695	27899	100	557	555.68	188.27	243	257.19	128.9	83	60	0	256	15523	0	Undefined	314	312.68	2.32	142254	1462
20	6	2	850	3219	16330	46411	100	523	542.79	170.03	209	226.66	136.89	89	62	0	256	15520	0	Undefined	314	333.79	2.31	138953	1463
23	4	2	250	3721	5346	55369	100	482	498.07	160.79	168	183.85	147.39	89	57	0	256	15523	0	Undefined	314	330.07	2.13	127507	1464
9	6	3	496	1392	6276	24327	100	555	576.6	185.17	243	297.34	796.8	1	0	0	256	15523	0	Undefined	312	333.6	0.35	147609	1465
13	7	3	480	2065	6751	33324	100	555	571.73	200.19	243	266.05	149.63	81	53	0	256	15523	0	Undefined	312	328.73	2.04	146364	1466
17	19	4	203	2770	12131	42818	100	495	520.31	202.3	183	200.79	123.66	86	60	0	254	15529	0	Undefined	312	337.31	2.58	132160	1467
1	6	2	214	27	6241	5834	100	733	797.09	346.65	422	549.93	883.16	5	0	0	257	15524	0	Undefined	311	375.09	0.28	204851	1468
1	20	3	23	62	12541	6334	100	546	546.65	284.92	235	259.27	608.87	18	0	0	257	15524	0	Undefined	311	311.65	0.47	140488	1469
1	12	7	334	138	8941	8334	100	531	542.77	170.62	220	237.84	124.66	87	65	0	257	15524	0	Undefined	311	322.77	2.45	139491	1470
2	15	2	2203	204	20290	5814	100	658	967.11	629.1	347	364.04	148.62	65	51	0	257	15524	0	Undefined	311	620.11	4.06	248546	1471
6	8	6	1410	953	17140	16844	100	561	1153.91	1109.17	250	275.85	196.2	66	42	0	257	15524	0	Undefined	311	903.91	4.48	296554	1472
12	14	7	1236	1988	19895	30899	100	527	764.1	565.6	216	237.66	318.11	49	30	0	256	15523	0	Undefined	311	548.1	1.65	195610	1473
19	5	5	540	3113	5866	47916	100	516	524.89	153.34	205	226.39	231.14	71	17	0	256	15520	0	Undefined	311	319.89	1.29	134371	1474
1	18	6	1618	123	11641	7834	100	538	604.59	363.86	228	243.25	120.51	65	54	0	257	15524	0	Undefined	310	376.59	3	155379	1475
3	20	2	182	377	12571	10389	100	538	539.29	162.53	228	246.88	166.01	80	44	0	257	15524	0	Undefined	310	311.29	1.76	138597	1476
3	5	4	235	404	5821	11389	100	639	682.07	248.78	329	515.11	1094.36	1	0	0	257	15524	0	Undefined	310	353.07	0.15	175291	1477
3	16	4	2012	415	10771	11389	100	508	639.28	396.27	198	218.4	129.38	74	54	0	257	15524	0	Undefined	310	441.28	3.25	164296	1478
4	4	8	261	655	15395	13389	100	598	614.16	197.38	288	307.15	144.28	79	52	0	257	15524	0	Undefined	310	326.16	2.13	157840	1479
5	6	2	851	699	6276	14864	100	568	591.99	188.95	258	296.81	388.09	37	2	0	257	15524	0	Undefined	310	333.99	0.76	152141	1480
6	12	1	324	852	18940	14344	100	549	562.28	153.9	239	261.37	178.23	84	36	0	257	15524	0	Undefined	310	323.28	1.69	144507	1481
7	2	4	2601	1073	4406	20338	100	538	936.83	800.13	228	258.76	396.83	38	27	0	254	15529	0	Undefined	310	708.83	1.71	237954	1482
8	12	4	128	1251	18865	20373	100	504	516.41	197.08	194	212.57	164.85	76	45	0	254	15529	0	Undefined	310	322.41	1.84	131167	1483
14	2	6	3301	2291	14440	34874	100	523	912.07	885.16	213	239.98	210.59	64	39	0	256	15523	0	Undefined	310	699.07	3.19	233489	1484
16	3	1	912	2523	14855	36908	100	549	890.64	697.09	239	266.47	454.89	38	26	0	254	15529	0	Undefined	310	651.64	1.37	226222	1485
16	2	3	92	2564	14405	37908	100	538	750.81	508.08	228	250.93	192.38	68	42	0	254	15529	0	Undefined	310	522.81	2.6	190705	1486
18	11	2	137	2888	18525	41833	100	538	558.83	184.24	228	251.15	293.5	53	8	0	254	15529	0	Undefined	310	330.83	1.05	141942	1487
8	2	8	Str	1325	14365	22373	100	540	936.4	788.66	231	256.84	183.18	68	43	0	254	15529	0	Undefined	309	705.4	3.71	237845	1488
10	2	3	87	1556	14425	24327	100	540	602.1	277.51	231	254.92	136.01	78	57	0	256	15523	0	Undefined	309	371.1	2.55	154138	1489
12	21	7	15	1995	23045	30899	100	555	562.3	261.78	246	261.28	115.32	74	61	0	256	15523	0	Undefined	309	316.3	2.61	143950	1490
15	3	1	912	2355	4876	36898	100	574	932.21	700.16	265	288.64	160.79	81	48	0	254	15529	0	Undefined	309	667.21	4	236782	1491
16	3	8	Str	2670	14855	40408	100	544	863.67	663.45	235	260.07	211.01	65	38	0	254	15529	0	Undefined	309	628.67	2.86	219371	1492
22	6	6	222	3639	16265	52859	100	611	617.62	197.28	302	325.85	219.55	65	27	0	256	15523	0	Undefined	309	315.62	1.33	158111	1493
12	16	6	2103	1969	20795	30399	100	547.5	612.62	864.82	239	259.16	129.06	72	56	0	256	15523	0	Undefined	308.5	373.62	2.74	156831	1494
12	3	8	277	1998	14945	31399	100	532.5	559.8	293.89	224	258.04	660.48	5	0	0	256	15523	0	Undefined	308.5	335.8	0.46	143310	1495
18	6	5	501	2946	16275	43333	100	517.5	530.4	187.01	209	224.95	132.73	86	60	0	254	15529	0	Undefined	308.5	321.4	2.3	134721	1496
14	3	4	270	2250	14890	33874	100	521	754.52	542.07	213	234.55	147.76	75	51	0	256	15523	0	Undefined	308	541.52	3.52	193156	1497
1	6	8	225	153	6241	8834	100	654	675.79	191.56	347	515.63	1592.63	0	0	0	257	15524	0	Undefined	307	328.79	0.1	173679	1498
3	14	1	1223	350	9871	9889	100	531	529.88	217.97	224	240.31	114.17	77	60	0	257	15524	0	Undefined	307	305.88	2.54	136178	1499
3	4	4	252	403	5371	11389	100	613	655.47	233.96	306	518.92	1513.4	0	0	0	257	15524	0	Undefined	307	349.47	0.09	168457	1500
3	10	4	1244	409	8071	11389	100	576	798.29	595.07	269	331.57	441.32	35	21	0	257	15524	0	Undefined	307	529.29	1.06	205160	1501
4	7	7	488	637	16745	12889	100	613	634.41	179.69	306	326.19	145.51	85	54	0	257	15524	0	Undefined	307	328.41	2.12	163043	1502
5	12	5	332	768	8976	16364	100	497	509.45	157.96	190	208.48	121.91	90	66	0	257	15524	0	Undefined	307	319.45	2.47	130928	1503
7	17	7	1016	1151	11196	21853	100	497	563	430.02	190	206.98	118.43	76	57	0	254	15529	0	Undefined	307	373	3.01	143001	1504
10	18	3	71	1572	21625	24327	100	647	663.34	178.49	340	358.77	286.06	54	8	0	256	15523	0	Undefined	307	323.34	1.06	169815	1505
17	5	5	539	2777	5831	43318	100	512	523.21	148.24	205	224.59	161.73	85	43	0	254	15529	0	Undefined	307	318.21	1.85	132895	1506
24	12	2	123	3897	18895	55364	100	568	601.31	211.69	261	404.08	2477.25	0	0	0	256	15523	0	Undefined	307	340.31	0.08	153935	1507
10	14	5	1231	1610	19825	25327	100	519.5	604.56	391.83	213	241.02	344.8	46	29	0	256	15523	0	Undefined	306.5	391.56	1.05	154768	1508
1	4	4	251	67	5341	6834	100	695	797.91	377.71	389	565.53	1547.05	2	0	0	257	15524	0	Undefined	306	408.91	0.15	205063	1509
2	3	6	272	276	14890	7814	100	594	615.02	186.07	288	308.07	187.81	77	36	0	257	15524	0	Undefined	306	327.02	1.63	158060	1510
9	19	5	49	1447	12126	25327	100	594	608.21	228.72	288	305.09	140.44	74	53	0	256	15523	0	Undefined	306	320.21	2.16	155701	1511
11	8	5	434	1772	7226	29899	100	519	537.5	167.35	213	237.87	314.76	46	4	0	256	15523	0	Undefined	306	324.5	0.95	137600	1512
13	8	2	1402	2045	7201	32824	100	534	1098.61	1012.34	228	259.64	313.29	49	36	0	256	15523	0	Undefined	306	870.61	2.68	281245	1513
19	5	1	529	3029	5866	45916	100	519	543.25	174.58	213	235.43	262.81	61	11	0	256	15520	0	Undefined	306	330.25	1.17	139071	1514
22	12	1	324	3540	18965	50359	100	549	675.11	596.74	243	267.07	158.88	76	49	0	256	15523	0	Undefined	306	432.11	2.57	172829	1515
11	18	6	1701	1803	11726	30399	100	495	571.22	625.63	190	203.62	105.84	70	58	0	256	15523	0	Undefined	305	381.22	3.47	146233	1516
12	4	1	625	1852	15395	27899	100	615	654.31	234.57	310	331.95	210.23	74	28	0	256	15523	0	Undefined	305	344.31	1.53	167504	1517
16	7	2	1501	2548	16655	37408	100	570	672.01	338.4	265	293.31	314.91	48	18	0	254	15529	0	Undefined	305	407.01	1.2	170690	1518
12	7	3	479	1897	16745	28899	100	577.5	606.09	195.41	273	295.69	315.86	48	7	0	256	15523	0	Undefined	304.5	333.09	0.98	155160	1519
19	10	3	377	3076	8116	46916	100	491	509.3	188.74	187	206.48	120.01	85	65	0	256	15520	0	Undefined	304	322.3	2.52	130382	1520
14	6	3	498	2232	16240	33374	100	519.5	587.01	285.83	216	254.21	702.8	16	0	0	256	15523	0	Undefined	303.5	371.01	0.47	150274	1521
1	9	1	389	9	7591	5334	100	549	561.24	184.43	246	274.4	195.32	74	31	0	257	15524	0	Undefined	303	315.24	1.47	144239	1522
1	8	3	428	50	7141	6334	100	549	584.96	212.74	246	273.94	184.55	76	37	0	257	15524	0	Undefined	303	338.96	1.69	150336	1523
1	3	8	276	150	4891	8834	100	718	840.69	465.19	415	509.92	804.64	12	3	0	257	15524	0	Undefined	303	425.69	0.41	216058	1524
1	4	8	260	151	5341	8834	100	714	766.22	294.57	411	626.8	1898.46	0	0	0	257	15524	0	Undefined	303	355.22	0.07	196919	1525
4	3	2	264	528	14945	10389	100	594	609.49	187.95	291	310.97	150.13	81	50	0	257	15524	0	Undefined	303	318.49	1.99	156640	1526
5	5	3	537	719	5826	15364	100	519	533.35	156.14	216	246.25	259.78	61	11	0	257	15524	0	Undefined	303	317.35	1.11	137071	1527
6	4	4	253	907	15340	15844	100	617	625.3	180.6	314	336.13	259.87	58	13	0	257	15524	0	Undefined	303	311.3	1.11	160703	1528
7	7	3	481	1057	6656	19838	100	508	536.22	191.07	205	225.66	198.95	76	29	0	254	15529	0	Undefined	303	331.22	1.56	136199	1529
8	10	1	375	1186	17965	18873	100	549	577.54	189.22	246	272.75	243.43	64	20	0	254	15529	0	Undefined	303	331.54	1.25	146694	1530
11	10	1	373	1690	8126	27899	100	508	568.32	329.71	205	232.31	162.36	80	47	0	256	15523	0	Undefined	303	363.32	2.07	145489	1531
13	3	6	274	2124	4951	34824	100	579	587.02	185.68	276	294.28	141.63	83	55	0	256	15523	0	Undefined	303	311.02	2.07	150276	1532
16	10	2	1242	2551	18005	37408	100	579	924.52	686.84	276	297.85	202.34	59	43	0	254	15529	0	Undefined	303	648.52	3.1	234827	1533
16	11	8	143	2678	18455	40408	100	527	537.13	161.98	224	245.67	200.14	76	27	0	254	15529	0	Undefined	303	313.13	1.46	136431	1534
18	8	3	428	2906	17175	42333	100	542	558.08	159.08	239	260.75	171.61	81	41	0	254	15529	0	Undefined	303	319.08	1.73	141752	1535
20	5	1	529	3197	15880	45911	100	512	515.55	159.15	209	231.34	217.93	68	19	0	256	15520	0	Undefined	303	306.55	1.3	131981	1536
22	20	6	192	3653	22565	52859	100	845	888.41	262.87	542	577.85	664.77	10	0	0	256	15523	0	Undefined	303	346.41	0.47	227434	1537
24	4	2	250	3889	15295	55364	100	538	549.2	189.55	235	255.97	131.36	80	57	0	256	15523	0	Undefined	303	314.2	2.23	140595	1538
24	9	2	1258	3894	17545	55364	100	572	892.03	658.4	269	300.58	440.4	37	29	0	256	15523	0	Undefined	303	623.03	1.34	228359	1539
14	18	2	1612	2223	21640	32874	100	590	602.46	163.72	288	343.08	1246.01	0	0	0	256	15523	0	Undefined	302	314.46	0.21	154230	1540
12	20	4	187	1931	22595	29399	100	532.5	543.29	137.35	231	295.61	1328.52	0	0	0	256	15523	0	Undefined	301.5	312.29	0.19	139083	1541
8	20	5	29	1280	22465	20873	100	641	683.71	326.1	340	350.52	130.89	62	53	0	254	15529	0	Undefined	301	343.71	2.55	173663	1542
13	5	7	505	2147	5851	35324	100	559	578.29	168.95	258	276.46	132.37	87	58	0	256	15523	0	Undefined	301	320.29	2.28	148043	1543
23	18	6	1703	3819	11646	57369	100	484	718.8	547.88	183	199.34	162.7	59	49	0	256	15523	0	Undefined	301	535.8	3.19	184013	1544
23	18	1	60	3714	11646	54869	100	487.5	566	344.25	187	201.92	120.46	70	55	0	256	15523	0	Undefined	300.5	379	3.02	144895	1545
1	11	2	137	32	8491	5834	100	546	593.86	238.01	246	270.49	193.46	72	36	0	257	15524	0	Undefined	300	347.86	1.67	152621	1546
2	8	5	433	260	17140	7314	100	602	619.08	173.32	302	321.34	231.57	65	18	0	257	15524	0	Undefined	300	317.08	1.29	159104	1547
4	15	3	1211	561	20345	10889	100	617	658.43	314.06	317	339.03	197.25	59	40	0	257	15524	0	Undefined	300	341.43	1.62	169216	1548
8	2	1	86	1178	14365	18873	100	531	551.27	190.07	231	251.11	131.78	85	57	0	254	15529	0	Undefined	300	320.27	2.28	140022	1549
9	6	5	501	1434	6276	25327	100	516	532.11	157.49	216	241.15	181.83	79	32	0	256	15523	0	Undefined	300	316.11	1.6	136221	1550
11	5	3	536	1727	5876	28899	100	531	562.71	382.95	231	252.03	157.91	84	43	0	256	15523	0	Undefined	300	331.71	1.97	144054	1551
8	21	6	176	1302	22915	21373	100	519.5	523.47	199.7	220	239.15	278.52	53	9	0	254	15529	0	Undefined	299.5	303.47	1.02	132961	1552
2	11	5	363	263	18490	7314	100	609	630.23	186.8	310	330.07	158.07	82	47	0	257	15524	0	Undefined	299	320.23	1.9	161969	1553
3	7	4	1503	406	6721	11389	100	609	707.68	431.22	310	465.7	968.2	8	1	0	257	15524	0	Undefined	299	397.68	0.25	181873	1554
4	16	7	1203	646	20795	12889	100	534	527.66	178.76	235	343.93	2219.57	0	0	0	257	15524	0	Undefined	299	292.66	0.08	135609	1555
7	18	1	60	1026	11606	18838	100	486	503.84	217.35	187	200.45	117.17	80	65	0	254	15529	0	Undefined	299	316.84	2.59	127976	1556
8	1	5	115	1261	13915	20873	100	538	540.28	178.9	239	262.2	185.39	70	34	0	254	15529	0	Undefined	299	301.28	1.5	137231	1557
11	14	1	1223	1694	9926	27899	100	486	513.82	259.5	187	202.16	125.8	76	55	0	256	15523	0	Undefined	299	326.82	2.48	131538	1558
13	6	4	217	2085	6301	33824	100	572	609.21	246.65	273	367.79	1321.4	0	0	0	256	15523	0	Undefined	299	336.21	0.18	155959	1559
14	10	4	1245	2257	18040	33874	100	564	810.2	582.75	265	290.03	171.68	71	44	0	256	15523	0	Undefined	299	545.2	3.03	207412	1560
17	11	2	137	2720	8531	41818	100	497	513.56	164.58	198	215.38	141.38	87	55	0	254	15529	0	Undefined	299	315.56	2.11	130443	1561
22	6	2	851	3555	16265	50859	100	504	522.19	169.74	205	224.27	125.81	87	61	0	256	15523	0	Undefined	299	317.19	2.37	133681	1562
19	3	8	277	3174	4966	49416	100	514	538.05	206.46	216	241.85	208.99	70	26	0	256	15520	0	Undefined	298	322.05	1.42	137741	1563
18	17	4	1806	2936	21225	42833	100	532.5	598.47	367.64	235	251.86	149.63	57	50	0	254	15529	0	Undefined	297.5	363.47	2.32	152011	1564
20	12	8	134	3351	19030	49411	100	532.5	588.08	458.24	235	260.01	349.36	42	5	0	256	15520	0	Undefined	297.5	353.08	0.94	150549	1565
8	5	5	542	1265	15715	20873	100	521	538.07	195.23	224	248.68	264.29	59	12	0	254	15529	0	Undefined	297	314.07	1.09	136669	1566
10	12	2	120	1545	18925	23827	100	581	1047.98	894.86	284	315.04	338.88	46	33	0	256	15523	0	Undefined	297	763.98	2.16	268284	1567
17	21	8	177	2856	13031	44818	100	506	513.89	188.36	209	229.42	383.37	30	1	0	254	15529	0	Undefined	297	304.89	0.74	130528	1568
19	7	3	479	3073	6766	46916	100	491	506.02	151.44	194	225.73	662.2	1	0	0	256	15520	0	Undefined	297	312.02	0.42	129540	1569
22	10	6	1249	3643	18065	52859	100	540	1052.09	938.79	243	280.71	815.84	36	25	0	256	15523	0	Undefined	297	809.09	0.95	269334	1570
23	11	4	802	3770	8496	56369	100	480	502.43	162.34	183	199.78	120.47	92	67	0	256	15523	0	Undefined	297	319.43	2.51	128622	1571
4	11	1	339	515	18545	9889	100	598	615.63	182.01	302	327.28	213.77	70	24	0	257	15524	0	Undefined	296	313.63	1.35	158216	1572
5	3	6	274	780	4926	16864	100	516	529.29	148.75	220	239.69	149.27	87	49	0	257	15524	0	Undefined	296	309.29	1.94	136027	1573
12	5	5	540	1937	15845	29899	100	598	614.45	172.33	302	332.28	422.82	21	0	0	256	15523	0	Undefined	296	312.45	0.67	157300	1574
12	1	7	117	1975	14045	30899	100	516	540.02	185.52	220	241.08	256.59	58	10	0	256	15523	0	Undefined	296	320.02	1.17	138245	1575
18	6	3	496	2904	16275	42333	100	501	530.86	166.49	205	224.9	147.97	87	50	0	254	15529	0	Undefined	296	325.86	2.07	134838	1576
19	17	3	1006	3083	11266	46916	100	471	668.68	480.68	175	194.83	491.81	41	22	0	256	15520	0	Undefined	296	493.68	0.96	171183	1577
2	3	4	268	234	14890	6814	100	579	582.79	181.31	284	307.76	235.48	61	16	0	257	15524	0	Undefined	295	298.79	1.17	149777	1578
2	10	7	384	304	18040	8314	100	583	592.47	165.53	288	306.64	142.56	83	51	0	257	15524	0	Undefined	295	304.47	2	152265	1579
3	10	1	373	346	8071	9889	100	564	589.39	189.67	269	350.32	640.99	6	0	0	257	15524	0	Undefined	295	320.39	0.37	151474	1580
3	3	2	264	360	4921	10389	100	680	724.84	284.08	385	534.67	757.03	5	0	0	257	15524	0	Undefined	295	339.84	0.25	186284	1581
3	2	4	2501	401	4471	11389	100	605	682.67	307.34	310	546.23	2401.02	0	0	0	257	15524	0	Undefined	295	372.67	0.06	175447	1582
4	11	6	805	620	18545	12389	100	680	688.65	165.16	385	405	306.82	47	3	0	257	15524	0	Undefined	295	303.65	0.92	176982	1583
5	7	4	1504	742	6726	15864	100	519	652.73	432.19	224	257.75	273.39	52	26	0	257	15524	0	Undefined	295	428.73	1.44	167751	1584
6	20	1	20	860	22540	14344	100	549	549.77	151.12	254	273.52	128.73	88	57	0	257	15524	0	Undefined	295	295.77	2.15	141292	1585
6	13	3	152	895	19390	15344	100	549	556.21	295.91	254	272.66	282.28	52	17	0	257	15524	0	Undefined	295	302.21	1	142946	1586
10	19	7	53	1657	22075	26327	100	523	540.82	327.02	228	243.89	220.08	52	40	0	256	15523	0	Undefined	295	312.82	1.35	138451	1587
13	5	3	537	2063	5851	33324	100	553	556.36	154.09	258	278.78	145.68	82	51	0	256	15523	0	Undefined	295	298.36	1.91	142427	1588
14	5	5	541	2273	15790	34374	100	508	523.98	198.83	213	235.87	155.21	76	47	0	256	15523	0	Undefined	295	310.98	1.86	134138	1589
17	20	2	181	2729	12581	41818	100	493	495.76	156.23	198	213.57	124.94	87	61	0	254	15529	0	Undefined	295	297.76	2.26	125922	1590
19	5	3	536	3071	5866	46916	100	504	519.55	147.44	209	224.65	151.19	88	47	0	256	15520	0	Undefined	295	310.55	1.95	133004	1591
23	11	8	143	3854	8496	58369	100	482	483.39	150.57	187	216.7	691.93	1	0	0	256	15523	0	Undefined	295	296.39	0.39	123749	1592
24	12	4	128	3939	18895	56364	100	549	552.16	155.51	254	269.13	118.6	85	63	0	256	15523	0	Undefined	295	298.16	2.39	141352	1593
13	13	1	146	2029	9451	32324	100	484	490.52	222.91	190	205.74	120.17	74	58	0	256	15523	0	Undefined	294	300.52	2.37	125572	1594
15	1	5	115	2437	3976	38898	100	570	642.73	475.25	276	367.28	984.43	3	0	0	254	15529	0	Undefined	294	366.73	0.28	163254	1595
15	1	7	119	2479	3976	39898	100	540	857.07	641.34	246	277.54	198.04	64	38	0	254	15529	0	Undefined	294	611.07	2.93	217696	1596
8	17	2	1804	1214	21115	19373	100	502.5	660.49	411.31	209	229.86	139.11	68	50	0	254	15529	0	Undefined	293.5	451.49	3.1	167765	1597
11	17	5	1010	1781	11276	29899	100	476.5	861.55	695.24	183	199.01	123.43	65	52	0	256	15523	0	Undefined	293.5	678.55	5.37	220557	1598
19	9	6	1305	3138	7666	48416	100	476.5	680.54	430.65	183	202.39	127.8	83	55	0	256	15520	0	Undefined	293.5	497.54	3.74	174217	1599
13	20	2	183	2057	12601	32824	100	521	526.8	210.25	228	245.78	126.12	77	57	0	256	15523	0	Undefined	293	298.8	2.23	134861	1600
23	16	8	2202	3859	10746	58369	100	465	508.71	281.15	172	187.53	112.48	73	60	0	256	15523	0	Undefined	293	336.71	2.86	130229	1601
1	5	2	229	26	5791	5834	100	684	695.32	195.25	392	559.03	1348.75	0	0	0	257	15524	0	Undefined	292	303.32	0.1	178697	1602
1	17	6	1809	122	11191	7834	100	508	617.23	386.63	216	232.72	113.6	65	56	0	257	15524	0	Undefined	292	401.23	3.38	158627	1603
2	19	5	49	271	22090	7314	100	834	887.94	367.64	542	561.76	257.02	57	24	0	257	15524	0	Undefined	292	345.94	1.27	228200	1604
2	16	8	2106	331	20740	8814	100	602	623.35	301.1	310	325.8	126.48	64	53	0	257	15524	0	Undefined	292	313.35	2.35	160201	1605
3	12	2	121	369	8971	10389	100	542	895.23	756.33	250	305.75	315.79	46	27	0	257	15524	0	Undefined	292	645.23	1.87	230074	1606
5	18	4	1616	753	11676	15864	100	475	524.32	299.57	183	197.8	137.07	65	51	0	257	15524	0	Undefined	292	341.32	2.38	134749	1607
7	18	2	1613	1047	11606	19338	100	475	489.56	197.15	183	197.64	104.31	85	65	0	254	15529	0	Undefined	292	306.56	2.8	124348	1608
9	12	1	322	1356	8976	23327	100	493	508.16	159.11	201	221.99	160.74	82	42	0	256	15523	0	Undefined	292	307.16	1.78	130090	1609
11	21	1	2	1701	13076	27899	100	542	665.74	408.97	250	269.03	139.08	69	50	0	256	15523	0	Undefined	292	415.74	2.85	170429	1610
13	13	3	152	2071	9451	33324	100	475	505.29	286.19	183	196.34	104.37	69	57	0	256	15523	0	Undefined	292	322.29	2.96	129355	1611
17	8	3	428	2738	7181	42318	100	475	487.53	138.53	183	202.81	118.08	91	64	0	254	15529	0	Undefined	292	304.53	2.41	123832	1612
18	5	5	539	2945	15825	43333	100	497	512.6	156.84	205	227.55	371.53	30	1	0	254	15529	0	Undefined	292	307.6	0.77	130200	1613
18	14	8	300	3017	19875	44833	100	695	735.28	280.66	403	437.4	791.53	7	0	0	254	15529	0	Undefined	292	332.28	0.38	186761	1614
22	10	2	1241	3559	18065	50859	100	576	1062.77	827.13	284	308.84	184.65	60	45	0	256	15523	0	Undefined	292	778.77	4.08	272069	1615
23	20	7	37	3842	12546	57869	100	486	541.45	324.75	194	217.76	293.15	49	26	0	256	15523	0	Undefined	292	347.45	1.1	138612	1616
6	10	7	387	976	18040	17344	100	605	620.41	180.62	314	335.83	306.81	47	5	0	257	15524	0	Undefined	291	306.41	0.93	159445	1617
12	19	1	41	1867	22145	27899	100	549	577.71	160.12	258	282.6	277	53	7	0	256	15523	0	Undefined	291	319.71	1.07	147893	1618
15	2	5	97	2438	4426	38898	100	525	868.03	662.37	235	259.64	170.94	67	45	0	254	15529	0	Undefined	290	633.03	3.56	220480	1619
16	10	8	1254	2677	18005	40408	100	510	824.57	650.3	220	251.14	342.5	46	29	0	254	15529	0	Undefined	290	604.57	1.67	209442	1620
18	3	2	263	2880	14925	41833	100	495	515.52	162.25	205	224.71	170.82	79	39	0	254	15529	0	Undefined	290	310.52	1.7	130942	1621
10	2	1	83	1514	14425	23327	100	532.5	858.66	757.99	243	275.13	278.47	51	27	0	256	15523	0	Undefined	289.5	615.66	2.1	219817	1622
7	12	5	333	1104	8906	20838	100	478.5	499.22	163.54	190	208.48	138.52	87	52	0	254	15529	0	Undefined	288.5	309.22	2.1	126801	1623
1	8	2	1312	29	7141	5834	100	534	596.85	313.83	246	281.76	215.34	64	26	0	257	15524	0	Undefined	288	350.85	1.46	153391	1624
1	4	6	255	109	5341	7834	100	703	960.32	1183.68	415	606.26	1258.58	7	3	0	257	15524	0	Undefined	288	545.32	0.28	246802	1625
2	5	6	239	278	15790	7814	100	568	590.55	177.39	280	301.15	236.25	61	16	0	257	15524	0	Undefined	288	310.55	1.22	151771	1626
3	8	5	434	428	7171	11889	100	542	562.52	179.31	254	304.4	339.16	43	3	0	257	15524	0	Undefined	288	308.52	0.76	144567	1627
4	12	1	323	516	18995	9889	100	590	601.94	168.12	302	326.07	193.87	71	29	0	257	15524	0	Undefined	288	299.94	1.42	154698	1628
4	11	7	369	641	18545	12889	100	669	695.19	200.05	381	401.57	162.69	79	39	0	257	15524	0	Undefined	288	314.19	1.8	178663	1629
5	3	2	266	696	4926	14864	100	508	707.42	1234.67	220	413.52	2835.65	1	1	0	257	15524	0	Undefined	288	487.42	0.1	181808	1630
7	6	5	504	1098	6206	20838	100	497	525.81	182	209	239.63	271.54	53	9	0	254	15529	0	Undefined	288	316.81	1.05	133557	1631
7	21	8	180	1176	12956	22338	100	534	562.06	332.72	246	265.46	146.2	72	48	0	254	15529	0	Undefined	288	316.06	2.03	142763	1632
8	19	2	201	1216	22015	19373	100	721	733.27	190.84	433	449.99	163.01	74	41	0	254	15529	0	Undefined	288	300.27	1.74	186251	1633
8	16	6	2105	1297	20665	21373	100	549	560.13	164.83	261	338.4	1348.71	0	0	0	254	15529	0	Undefined	288	299.13	0.16	142272	1634
9	9	1	389	1353	7626	23327	100	501	527.05	184.98	213	234.34	159.42	80	42	0	256	15523	0	Undefined	288	314.05	1.84	134926	1635
13	4	1	627	2020	5401	32324	100	568	581.36	167.56	280	308	191.9	74	24	0	256	15523	0	Undefined	288	301.36	1.42	148828	1636
14	17	4	1807	2264	21190	33874	100	546	687.54	415.95	258	276.27	136.27	62	52	0	256	15523	0	Undefined	288	429.54	3.02	176011	1637
17	16	4	2012	2767	10781	42818	100	475	487.13	217.9	187	201.49	104.43	78	58	0	254	15529	0	Undefined	288	300.13	2.74	123731	1638
18	8	1	420	2864	17175	41333	100	512	523.67	169.3	224	242.08	123.47	86	61	0	254	15529	0	Undefined	288	299.67	2.28	133013	1639
18	5	2	229	2882	15825	41833	100	493	518.19	170.72	205	224.98	122.73	90	63	0	254	15529	0	Undefined	288	313.19	2.39	131619	1640
24	1	1	105	3865	13945	54864	100	504	522.82	176.22	216	236.8	128.89	85	58	0	256	15523	0	Undefined	288	306.82	2.22	133841	1641
9	7	3	442	1393	6726	24327	100	521	543.08	174.19	235	254.2	164.76	79	38	0	256	15523	0	Undefined	286	308.08	1.75	139029	1642
10	12	3	326	1566	18925	24327	100	607	633.76	235.35	321	345.21	268.72	53	16	0	256	15523	0	Undefined	286	312.76	1.07	162243	1643
11	9	5	401	1773	7676	29899	100	499	516.88	161.24	213	240.71	285.06	50	5	0	256	15523	0	Undefined	286	303.88	0.97	132321	1644
14	9	6	1306	2298	17590	34874	100	570	639.2	312.13	284	327.34	677.55	17	0	0	256	15523	0	Undefined	286	355.2	0.46	163634	1645
15	10	2	1242	2383	8026	37398	100	491	935.7	851.77	205	227.47	159.94	74	47	0	254	15529	0	Undefined	286	730.7	4.43	237669	1646
16	8	5	Str	2612	17105	38908	100	540	1009.66	831.46	254	281.39	243.87	55	41	0	254	15529	0	Undefined	286	755.66	2.99	256453	1647
23	5	4	237	3764	5796	56369	100	454	470.25	166.4	168	198.67	791.94	0	0	0	256	15523	0	Undefined	286	302.25	0.34	120383	1648
14	15	6	2213	2304	20290	34874	100	528.5	576.82	301.56	243	264.76	289.13	50	23	0	256	15523	0	Undefined	285.5	333.82	1.08	147665	1649
5	7	3	480	721	6726	15364	100	516	534.16	210.25	231	258.37	168.21	76	39	0	257	15524	0	Undefined	285	303.16	1.64	137280	1650
14	20	8	196	2351	22540	35874	100	576	603.33	168.92	291	311.79	253.35	60	16	0	256	15523	0	Undefined	285	312.33	1.15	154452	1651
2	20	3	23	230	22540	6314	100	1043	1077.31	208.35	759	773.15	773.29	2	0	0	257	15524	0	Undefined	284	318.31	0.39	276868	1652
3	6	3	497	384	6271	10889	100	643	725.57	306.02	359	736.5	1917.36	0	0	0	257	15524	0	Undefined	284	366.57	-0.01	186472	1653
7	12	3	329	1062	8906	19838	100	471	497.67	172.34	187	205.45	213.58	70	20	0	254	15529	0	Undefined	284	310.67	1.37	126409	1654
9	13	3	151	1399	9426	24327	100	489	500.66	281.33	205	218.51	113.04	67	53	0	256	15523	0	Undefined	284	295.66	2.5	128170	1655
10	10	3	376	1564	18025	24327	100	538	548.71	202.41	254	277.73	281.98	51	9	0	256	15523	0	Undefined	284	294.71	0.96	140471	1656
11	20	1	19	1700	12626	27899	100	508	522.08	243.64	224	244.99	226.18	57	27	0	256	15523	0	Undefined	284	298.08	1.23	133653	1657
11	19	2	199	1720	12176	28399	100	489	501.86	208.17	205	226.43	290.1	48	10	0	256	15523	0	Undefined	284	296.86	0.95	128477	1658
12	17	6	1810	1970	21245	30399	100	549	545.16	197.17	265	276.35	115.32	77	58	0	256	15523	0	Undefined	284	280.16	2.33	139560	1659
13	8	7	437	2150	7201	35324	100	512	528.42	163.04	228	274.76	1114.21	0	0	0	256	15523	0	Undefined	284	300.42	0.23	135275	1660
15	8	7	Str	2486	7126	39898	100	467	983.27	858.58	183	207.81	206.85	63	40	0	254	15529	0	Undefined	284	800.27	3.75	249751	1661
16	9	5	403	2613	17555	38908	100	527	557.07	216.5	243	271.95	375.9	33	3	0	254	15529	0	Undefined	284	314.07	0.76	141495	1662
16	1	6	8008	2626	13955	39408	100	489	677.93	581.52	205	237.33	191.98	65	36	0	254	15529	0	Undefined	284	472.93	2.29	172193	1663
22	9	8	1310	3684	17615	53859	100	504	529.41	205.21	220	256.25	230.94	62	20	0	256	15523	0	Undefined	284	309.41	1.18	135529	1664
13	12	3	328	2070	9001	33324	100	473	496.72	161.94	190	206.7	114.24	90	69	0	256	15523	0	Undefined	283	306.72	2.54	127161	1665
14	20	2	183	2225	22540	32874	100	544	549.34	177.62	261	287.3	421.98	22	0	0	256	15523	0	Undefined	283	288.34	0.62	140630	1666
7	15	2	2206	1044	10256	19338	100	461.5	511.79	295.05	179	193.55	103.12	72	57	0	254	15529	0	Undefined	282.5	332.79	3.09	129994	1667
9	18	2	1610	1383	11676	23827	100	476.5	497.66	240.12	194	211.3	134.9	71	52	0	256	15523	0	Undefined	282.5	303.66	2.12	127401	1668
16	1	7	119	2647	13955	39908	100	487.5	917.86	891.21	205	235.09	197.73	63	37	0	254	15529	0	Undefined	282.5	712.86	3.45	233137	1669
8	12	2	123	1209	18865	19373	100	480	509.56	212.71	198	215.22	125.55	79	55	0	254	15529	0	Undefined	282	311.56	2.34	129427	1670
9	21	2	165	1386	13026	23827	100	521	519.02	238.12	239	256.02	165.3	65	41	0	256	15523	0	Undefined	282	280.02	1.59	132868	1671
11	2	2	2218	1703	4526	28399	100	555	1027.2	916.32	273	316.82	240.21	56	32	0	256	15523	0	Undefined	282	754.2	2.96	262964	1672
11	7	5	483	1771	6776	29899	100	506	526.43	162.57	224	252.09	304.17	44	4	0	256	15523	0	Undefined	282	302.43	0.9	134765	1673
12	2	3	88	1892	14495	28899	100	551	567.67	164.66	269	287.7	139.01	83	50	0	256	15523	0	Undefined	282	298.67	2.01	145324	1674
15	7	3	481	2401	6676	37898	100	510	519.76	174.32	228	255.27	228.52	61	15	0	254	15529	0	Undefined	282	291.76	1.16	132020	1675
3	3	6	273	444	4921	12389	100	546	556.72	158.1	265	360.22	687.26	1	0	0	257	15524	0	Undefined	281	291.72	0.29	143076	1676
3	12	7	335	474	8971	12889	100	471	486.11	177.54	190	221.19	207.3	70	21	0	257	15524	0	Undefined	281	296.11	1.28	124931	1677
11	12	3	327	1734	9026	28899	100	475	475.83	181.28	194	211.13	123.72	80	53	0	256	15523	0	Undefined	281	281.83	2.14	121812	1678
11	18	4	1615	1761	11726	29399	100	471	616.53	433.78	190	206.62	156.1	66	47	0	256	15523	0	Undefined	281	426.53	2.63	157831	1679
12	1	1	103	1849	14045	27899	100	572	567.07	161.05	291	312.18	148.45	78	44	0	256	15523	0	Undefined	281	276.07	1.72	145171	1680
15	1	4	8004	2416	3976	38398	100	576	910.39	798.99	295	498.54	1834.7	13	0	0	254	15529	0	Undefined	281	615.39	0.22	231240	1681
17	5	8	243	2840	5831	44818	100	482	483.8	154.78	201	221.17	253.87	55	7	0	254	15529	0	Undefined	281	282.8	1.03	122885	1682
18	19	8	210	3022	22125	44833	100	515.5	486.1	216.03	235	249.8	167.75	63	42	0	254	15529	0	Undefined	280.5	251.1	1.41	123470	1683
24	14	1	1225	3878	19795	54864	100	579.5	597.83	207.13	299	312.32	137.5	76	50	0	256	15523	0	Undefined	280.5	298.83	2.08	153044	1684
1	8	5	433	92	7141	7334	100	523	552.86	230.92	243	282.37	384.9	28	1	0	257	15524	0	Undefined	280	309.86	0.7	142086	1685
1	21	8	177	168	12991	8834	100	534	544.68	233.9	254	269.47	127.06	73	52	0	257	15524	0	Undefined	280	290.68	2.17	139984	1686
2	8	1	420	176	17140	5314	100	590	616.56	216.46	310	328.87	140.48	77	49	0	257	15524	0	Undefined	280	306.56	2.05	158456	1687
5	8	2	1402	701	7176	14864	100	489	990.2	1009.07	209	245.07	241.61	57	30	0	257	15524	0	Undefined	280	781.2	3.08	254481	1688
5	3	8	287	822	4926	17864	100	508	523.89	181.35	228	251.84	159.43	74	38	0	257	15524	0	Undefined	280	295.89	1.71	134641	1689
7	4	2	250	1033	5306	19338	100	508	564.28	323.42	228	253.78	234.98	62	15	0	254	15529	0	Undefined	280	336.28	1.32	143327	1690
10	9	4	1259	1584	17575	24827	100	549	586.16	311.03	269	363.84	1809.88	0	0	0	256	15523	0	Undefined	280	317.16	0.12	150057	1691
11	6	8	226	1833	6326	31399	100	538	556.6	177.9	258	310.83	472.07	14	0	0	256	15523	0	Undefined	280	298.6	0.52	142490	1692
20	7	3	479	3241	16780	46911	100	489	498.08	150.68	209	229.23	306.32	39	3	0	256	15520	0	Undefined	280	289.08	0.88	127509	1693
22	3	2	266	3552	14915	50859	100	478	501.12	173.37	198	217.76	116.16	87	59	0	256	15523	0	Undefined	280	303.12	2.44	128286	1694
24	5	6	242	3974	15745	57364	100	519	529.13	157.47	239	257.39	145.55	81	46	0	256	15523	0	Undefined	280	290.13	1.87	135458	1695
7	3	2	267	1032	4856	19338	100	510	532.06	176.07	231	261.69	327.39	39	4	0	254	15529	0	Undefined	279	301.06	0.83	135143	1696
10	6	2	214	1539	16225	23827	100	514	599.78	300.96	235	257.05	147.31	75	47	0	256	15523	0	Undefined	279	364.78	2.33	153544	1697
10	6	3	496	1560	16225	24327	100	525	539.3	183.34	246	271.43	185.04	67	32	0	256	15523	0	Undefined	279	293.3	1.45	138060	1698
19	1	7	117	3151	4066	48916	100	495	518.45	149.95	216	275.09	1104.85	0	0	0	256	15520	0	Undefined	279	302.45	0.22	132723	1699
19	21	8	178	3192	13066	49416	100	480	494.89	270.4	201	218.83	209.14	55	33	0	256	15520	0	Undefined	279	293.89	1.32	126693	1700
8	17	6	2002	1298	21115	21373	100	562.5	593.84	274.22	284	357.43	1320.49	0	0	0	254	15529	0	Undefined	278.5	309.84	0.18	150835	1701
11	15	1	1207	1695	10376	27899	100	461.5	616.71	400.11	183	199.66	110.88	74	54	0	256	15523	0	Undefined	278.5	433.71	3.76	157878	1702
17	17	3	1006	2747	11231	42318	100	461.5	672.72	656.64	183	198.87	109.24	70	54	0	254	15529	0	Undefined	278.5	489.72	4.34	170871	1703
22	7	2	1418	3556	16715	50859	100	487.5	996.01	1007.57	209	234.21	193.17	64	40	0	256	15523	0	Undefined	278.5	787.01	3.94	254979	1704
23	5	3	538	3743	5796	55869	100	446.5	462.49	148.39	168	185.23	105.3	91	69	0	256	15523	0	Undefined	278.5	294.49	2.63	118397	1705
13	20	5	28	2120	12601	34324	100	491	708.1	519.43	213	238.08	535.21	42	19	0	256	15523	0	Undefined	278	495.1	0.88	181273	1706
14	3	5	919	2271	14890	34374	100	491	871.07	808.95	213	237.02	182.79	68	40	0	256	15523	0	Undefined	278	658.07	3.47	222995	1707
17	16	1	1017	2704	10781	41318	100	478.5	660.1	441.93	201	216.95	123.5	66	53	0	254	15529	0	Undefined	277.5	459.1	3.59	167665	1708
1	12	1	322	12	8941	5334	100	531	557.6	184.16	254	282.3	185.12	72	33	0	257	15524	0	Undefined	277	303.6	1.49	143303	1709
2	13	1	144	181	19390	5314	100	624	634.02	174.98	347	364.43	299.02	45	3	0	257	15524	0	Undefined	277	287.02	0.9	162942	1710
3	20	4	187	419	12571	11389	100	546	544.32	194.47	269	286.53	153.16	72	45	0	257	15524	0	Undefined	277	275.32	1.68	139890	1711
3	8	7	Str	470	7171	12889	100	482	803.29	614.27	205	233.84	194.76	67	36	0	257	15524	0	Undefined	277	598.29	2.92	206446	1712
5	4	2	249	697	5376	14864	100	512	526.84	150.6	235	273.19	403.14	22	0	0	257	15524	0	Undefined	277	291.84	0.63	135399	1713
5	5	5	541	761	5826	16364	100	486	506.64	152.83	209	235.8	455.3	14	0	0	257	15524	0	Undefined	277	297.64	0.59	130206	1714
6	20	6	192	965	22540	16844	100	561	572.14	157.26	284	301.87	249.81	56	9	0	257	15524	0	Undefined	277	288.14	1.08	147040	1715
7	5	5	542	1097	5756	20838	100	493	497.71	151.85	216	242.89	326	32	2	0	254	15529	0	Undefined	277	281.71	0.78	126418	1716
8	5	3	538	1223	15715	19873	100	497	512.29	176.53	220	251.38	607.82	5	0	0	254	15529	0	Undefined	277	292.29	0.43	130122	1717
14	12	4	127	2259	18940	33874	100	546	639.44	661.3	269	292.74	418.47	25	4	0	256	15523	0	Undefined	277	370.44	0.83	163696	1718
18	6	7	507	2988	16275	44333	100	482	504.35	151.14	205	225.73	148.41	84	45	0	254	15529	0	Undefined	277	299.35	1.88	128105	1719
18	5	8	243	3008	15825	44833	100	478	492.01	175.74	201	215.87	115.21	84	59	0	254	15529	0	Undefined	277	291.01	2.4	124971	1720
23	7	3	481	3745	6696	55869	100	441	446.96	156.93	164	180.58	115.68	86	58	0	256	15523	0	Undefined	277	282.96	2.3	114422	1721
23	15	7	1221	3837	10296	57869	100	445	459.42	224.24	168	183.71	139.56	69	49	0	256	15523	0	Undefined	277	291.42	1.98	117611	1722
19	21	7	15	3171	13066	48916	100	474.5	629.59	448.56	198	216.63	169.02	56	48	0	256	15520	0	Undefined	276.5	431.59	2.44	161174	1723
2	16	2	2007	205	20740	5814	100	620	808.9	457.75	344	369.83	636.42	38	4	0	257	15524	0	Undefined	276	464.9	0.69	207887	1724
4	6	4	216	573	16295	11389	100	605	619.56	180.19	329	350.54	155.9	75	38	0	257	15524	0	Undefined	276	290.56	1.73	159226	1725
4	19	4	203	586	22145	11389	100	549	569.61	154.59	273	283.63	109.85	89	69	0	257	15524	0	Undefined	276	296.61	2.6	146390	1726
5	16	1	1019	688	10776	14364	100	448	596	386.38	172	185.44	103.22	76	58	0	257	15524	0	Undefined	276	424	3.98	153172	1727
11	8	3	429	1730	7226	28899	100	489	491.56	159.31	213	234.08	150.99	76	42	0	256	15523	0	Undefined	276	278.56	1.71	125839	1728
13	6	7	509	2148	6301	35324	100	534	554.92	154.07	258	291.65	448.63	14	0	0	256	15523	0	Undefined	276	296.92	0.59	142059	1729
23	12	1	325	3708	8946	54869	100	463	478.78	150.62	187	207.86	212.25	72	18	0	256	15523	0	Undefined	276	291.78	1.28	122567	1730
22	4	2	249	3553	15365	50859	100	476.5	479.48	167.97	201	219.09	133.82	79	51	0	256	15523	0	Undefined	275.5	278.48	1.95	122748	1731
7	21	6	176	1134	12956	21338	100	506	514.12	213.4	231	251.49	139.11	71	49	0	254	15529	0	Undefined	275	283.12	1.89	130587	1732
8	10	2	1242	1207	17965	19373	100	469	820.98	783.29	194	225.34	240.21	54	32	0	254	15529	0	Undefined	275	626.98	2.48	208528	1733
9	8	3	428	1394	7176	24327	100	499	514.75	165.07	224	256.42	263.8	52	6	0	256	15523	0	Undefined	275	290.75	0.98	131777	1734
10	12	1	322	1524	18925	23327	100	540	564.59	204.94	265	292.48	291.01	46	7	0	256	15523	0	Undefined	275	299.59	0.94	144536	1735
11	16	5	1026	1780	10826	29899	100	454	518.69	306.34	179	194.97	110.3	68	54	0	256	15523	0	Undefined	275	339.69	2.93	132784	1736
15	4	2	250	2377	5326	37398	100	540	547.72	158.69	265	289.83	277.11	49	3	0	254	15529	0	Undefined	275	282.72	0.93	139120	1737
16	1	4	8004	2584	13955	38408	100	506	945.48	921.4	231	260.64	194.63	65	33	0	254	15529	0	Undefined	275	714.48	3.52	240151	1738
16	20	4	189	2603	22505	38408	100	506	528.91	168.16	231	250.66	133.09	82	51	0	254	15529	0	Undefined	275	297.91	2.09	134344	1739
17	8	1	420	2696	7181	41318	100	465	486.46	175.2	190	207.52	110.15	88	62	0	254	15529	0	Undefined	275	296.46	2.53	123562	1740
24	5	3	538	3911	15745	55864	100	521	534.78	182.39	246	271.76	246.17	54	12	0	256	15523	0	Undefined	275	288.78	1.07	136903	1741
24	12	3	329	3918	18895	55864	100	529	543.84	176.22	254	269.02	122.49	83	56	0	256	15523	0	Undefined	275	289.84	2.24	139222	1742
7	5	3	538	1055	5756	19838	100	487.5	492.81	141.69	213	241.26	452.42	12	0	0	254	15529	0	Undefined	274.5	279.81	0.56	125173	1743
3	7	3	479	385	6721	10889	100	576	625.91	213.88	302	398.17	642.49	7	0	0	257	15524	0	Undefined	274	323.91	0.35	160860	1744
19	15	7	1219	3165	10366	48916	100	448.5	504.45	310.47	175	191.6	179.48	60	42	0	256	15520	0	Undefined	273.5	329.45	1.74	129140	1745
1	5	6	239	110	5791	7834	100	654	712.76	304.21	381	557.96	1479.39	1	0	0	257	15524	0	Undefined	273	331.76	0.1	183179	1746
2	15	4	2208	246	20290	6814	100	590	850.23	543.38	317	337.08	159.11	63	47	0	257	15524	0	Undefined	273	533.23	3.23	218509	1747
3	12	1	323	348	8971	9889	100	546	566.96	201.26	273	322.92	609.78	7	0	0	257	15524	0	Undefined	273	293.96	0.4	145709	1748
3	18	2	1611	375	11671	10389	100	486	502.91	183.08	213	230.71	117.71	83	56	0	257	15524	0	Undefined	273	289.91	2.31	129248	1749
4	16	2	2008	541	20795	10389	100	568	597.37	226.08	295	333.58	916.94	0	0	0	257	15524	0	Undefined	273	302.37	0.29	153524	1750
4	12	5	331	600	18995	11889	100	654	667.05	214.06	381	401	172.04	71	36	0	257	15524	0	Undefined	273	286.05	1.55	171433	1751
5	20	2	183	713	12576	14864	100	508	515.93	189.23	235	253.66	137.14	75	49	0	257	15524	0	Undefined	273	280.93	1.91	132595	1752
6	17	2	1803	878	21190	14844	100	489	528.72	270.6	216	232	111.02	77	57	0	257	15524	0	Undefined	273	312.72	2.67	135880	1753
6	8	3	431	890	17140	15344	100	486	490.65	154.07	213	232.97	133.97	83	51	0	257	15524	0	Undefined	273	277.65	1.92	126097	1754
7	16	7	1205	1150	10706	21838	100	456	496.85	262.87	183	197.45	121.79	72	53	0	254	15529	0	Undefined	273	313.85	2.46	126200	1755
8	2	7	101	1304	14365	21873	100	508	525.6	157.45	235	252.5	123.54	87	58	0	254	15529	0	Undefined	273	290.6	2.21	133503	1756
8	5	7	506	1307	15715	21873	100	504	523.71	169.84	231	250.99	125.86	86	55	0	254	15529	0	Undefined	273	292.71	2.17	133022	1757
10	8	2	1312	1541	17125	23827	100	534	701.56	402.14	261	286.61	168.84	68	43	0	256	15523	0	Undefined	273	440.56	2.46	179600	1758
10	12	7	334	1650	18925	26327	100	478	507.8	170.3	205	226.77	177.83	75	33	0	256	15523	0	Undefined	273	302.8	1.58	129997	1759
14	19	1	43	2203	22090	32374	100	534	549.45	184.1	261	280.09	169.03	70	36	0	256	15523	0	Undefined	273	288.45	1.59	140658	1760
15	9	4	1303	2424	7576	38398	100	486	578.24	354.67	213	249.14	302.42	42	18	0	254	15529	0	Undefined	273	365.24	1.09	146874	1761
18	17	8	2003	3020	21225	44833	100	628	655.27	257.01	355	373.98	305.51	46	11	0	254	15529	0	Undefined	273	300.27	0.92	166439	1762
20	5	3	536	3239	15880	46911	100	478	512.05	455.06	205	234.87	515.29	8	0	0	256	15520	0	Undefined	273	307.05	0.54	131085	1763
22	1	1	104	3529	14015	50359	100	471	495.98	212.43	198	215.62	114.96	87	60	0	256	15523	0	Undefined	273	297.98	2.44	126971	1764
22	11	4	801	3602	18515	51859	100	673	681.68	235.61	400	428.46	213.52	58	25	0	256	15523	0	Undefined	273	281.68	1.19	174511	1765
23	11	2	140	3728	8496	55369	100	456	464.84	147.86	183	199.14	119.27	86	59	0	256	15523	0	Undefined	273	281.84	2.23	118998	1766
11	9	6	1305	1794	7676	30399	100	485.5	629.97	484.45	213	246.87	370.46	30	16	0	256	15523	0	Undefined	272.5	416.97	1.03	161272	1767
10	4	1	535	1516	15325	23327	100	517.5	534.66	194.51	246	271.3	191.27	65	29	0	256	15523	0	Undefined	271.5	288.66	1.38	136874	1768
18	15	3	1211	2913	20325	42333	100	517.5	525.56	254.06	246	270.96	192.41	58	31	0	254	15529	0	Undefined	271.5	279.56	1.32	133493	1769
11	2	3	88	1724	4526	28899	100	566	721.5	1540.98	295	375.21	835.42	2	1	0	256	15523	0	Undefined	271	426.5	0.41	184704	1770
14	13	8	Str	2344	19390	35874	100	514	545.94	284.43	243	262.25	367.63	41	8	0	256	15523	0	Undefined	271	302.94	0.77	139760	1771
17	6	7	507	2820	6281	44318	100	465	470.68	131.22	194	210.36	107.44	90	66	0	254	15529	0	Undefined	271	276.68	2.42	119552	1772
20	3	8	277	3342	14980	49411	100	484	507.48	182.64	213	387.8	2034.94	0	0	0	256	15520	0	Undefined	271	294.48	0.06	129915	1773
23	14	5	1234	3794	9846	56869	100	435	585.59	453.06	164	182.06	103.14	64	54	0	256	15523	0	Undefined	271	421.59	3.91	149911	1774
24	10	1	375	3874	17995	54864	100	637	684.61	239.3	366	414.81	306.95	40	11	0	256	15523	0	Undefined	271	318.61	0.88	175259	1775
24	10	4	1246	3937	17995	56364	100	480	527.16	261.96	209	231.08	203.84	64	30	0	256	15523	0	Undefined	271	318.16	1.45	134954	1776
7	10	8	1254	1165	8006	22338	100	483.5	751.31	593.37	213	244.7	298.93	47	29	0	254	15529	0	Undefined	270.5	538.31	1.69	190832	1777
6	11	5	365	935	18490	16344	100	602	628.33	217.83	332	354.04	209.54	61	23	0	257	15524	0	Undefined	270	296.33	1.31	161482	1778
16	2	5	97	2606	14405	38908	100	486	822.76	725.65	216	242.86	204.55	64	32	0	254	15529	0	Undefined	270	606.76	2.83	208980	1779
17	7	5	482	2779	6731	43318	100	460	474.37	160.03	190	211.12	191.7	68	24	0	254	15529	0	Undefined	270	284.37	1.37	120491	1780
17	20	6	190	2813	12581	43818	100	460	446.06	195.5	190	205.73	107.93	74	58	0	254	15529	0	Undefined	270	256.06	2.23	113298	1781
24	15	4	2210	3942	20245	56364	100	688	713.86	198.88	418	438.96	320.89	41	5	0	256	15523	0	Undefined	270	295.86	0.86	182747	1782
13	19	3	47	2077	12151	33324	100	478.5	582.52	364.63	209	229.21	241.13	51	40	0	256	15523	0	Undefined	269.5	373.52	1.47	149125	1783
14	8	4	1406	2255	17140	33874	100	500.5	1141.39	1218.03	231	259.76	290.38	48	29	0	256	15523	0	Undefined	269.5	910.39	3.04	292196	1784
16	5	6	242	2630	15755	39408	100	530.5	548.56	186.87	261	281.82	171.11	74	31	0	254	15529	0	Undefined	269.5	287.56	1.56	139334	1785
5	21	4	171	756	13026	15864	100	519	538.25	210.52	250	269.68	159.17	71	40	0	257	15524	0	Undefined	269	288.25	1.69	138331	1786
6	10	4	1245	913	18040	15844	100	527	730.64	556.6	258	289.17	219.76	56	32	0	257	15524	0	Undefined	269	472.64	2.01	187774	1787
7	21	3	9	1071	12956	19838	100	497	681.05	486.69	228	247.91	161.2	57	47	0	254	15529	0	Undefined	269	453.05	2.69	172987	1788
10	10	4	1243	1585	18025	24827	100	523	666.42	419.54	254	288.8	628.94	23	7	0	256	15523	0	Undefined	269	412.42	0.6	170604	1789
11	17	8	2004	1844	11276	31399	100	463	480.86	268.85	194	212.07	307.05	44	14	0	256	15523	0	Undefined	269	286.86	0.88	123101	1790
12	18	5	75	1950	21695	29899	100	527	532.23	190.54	258	273.19	175.57	66	35	0	256	15523	0	Undefined	269	274.23	1.48	136250	1791
14	12	1	324	2196	18940	32374	100	527	528.79	166.94	258	280.1	195.9	67	21	0	256	15523	0	Undefined	269	270.79	1.27	135369	1792
15	5	3	538	2399	5776	37898	100	538	561.1	169.85	269	331.45	634.9	5	0	0	254	15529	0	Undefined	269	292.1	0.36	142519	1793
15	11	8	143	2510	8476	40398	100	456	460.12	157.45	187	205	157.61	75	38	0	254	15529	0	Undefined	269	273.12	1.62	116871	1794
18	10	1	372	2866	18075	41333	100	497	504.34	142.48	228	251.1	500	6	0	0	254	15529	0	Undefined	269	276.34	0.51	128103	1795
21	9	8	1310	3516	7596	53894	100	441	475.66	243.55	172	190.87	150.76	70	44	0	256	15523	0	Undefined	269	303.66	1.89	121769	1796
23	14	1	1225	3710	9846	54869	100	441	518.14	317.45	172	190.04	149.48	63	47	0	256	15523	0	Undefined	269	346.14	2.19	132643	1797
23	10	5	383	3790	8046	56869	100	456	482.6	167.36	187	204.73	126.08	86	53	0	256	15523	0	Undefined	269	295.6	2.2	123545	1798
19	18	1	58	3042	11716	45916	100	443	466.5	227.77	175	189.4	100.99	77	58	0	256	15520	0	Undefined	268	291.5	2.74	119424	1799
8	12	5	333	1272	18865	20873	100	461.5	479.83	150.16	194	214.93	222.49	64	15	0	254	15529	0	Undefined	267.5	285.83	1.19	121877	1800
19	19	2	199	3064	12166	46416	100	446.5	509.52	256.75	179	198.09	232.29	55	28	0	256	15520	0	Undefined	267.5	330.52	1.34	130436	1801
7	20	2	184	1049	12506	19338	100	480	514.48	210.16	213	230.15	210.81	64	24	0	254	15529	0	Undefined	267	301.48	1.35	130677	1802
8	5	4	237	1244	15715	20373	100	491	507.17	161.16	224	252.3	611.66	2	0	0	254	15529	0	Undefined	267	283.17	0.42	128820	1803
10	12	4	125	1587	18925	24827	100	555	620.61	275.99	288	307.44	165.42	63	39	0	256	15523	0	Undefined	267	332.61	1.89	158875	1804
15	8	8	1415	2507	7126	40398	100	454	951.6	1004.79	187	212.24	229.75	56	29	0	254	15529	0	Undefined	267	764.6	3.22	241706	1805
1	8	1	420	8	7141	5334	100	512	542.54	191.2	246	272.59	225.22	61	15	0	257	15524	0	Undefined	266	296.54	1.2	139432	1806
3	18	1	58	354	11671	9889	100	482	485.08	215.74	216	234.45	161.08	63	37	0	257	15524	0	Undefined	266	269.08	1.56	124666	1807
3	5	5	540	425	5821	11889	100	576	590.36	172.11	310	408.63	598.18	3	0	0	257	15524	0	Undefined	266	280.36	0.3	151722	1808
3	6	7	508	468	6271	12889	100	527	562.82	214.81	261	329.2	452.39	19	1	0	257	15524	0	Undefined	266	301.82	0.52	144645	1809
5	5	7	505	803	5826	17364	100	471	872	4229.98	205	234.22	375.52	26	6	0.39	257	15524	0	Undefined	266	667	1.7	224103	1810
6	20	4	188	923	22540	15844	100	531	539.96	153.76	265	276.1	111.6	87	61	0	257	15524	0	Undefined	266	274.96	2.36	138770	1811
6	11	7	370	977	18490	17344	100	501	528.21	172.33	235	259.99	314.9	39	3	0	257	15524	0	Undefined	266	293.21	0.85	135751	1812
7	12	1	325	1020	8906	18838	100	456	467.33	156.11	190	214.26	241.48	55	11	0	254	15529	0	Undefined	266	277.33	1.05	118702	1813
11	16	2	2008	1717	10826	28399	100	445	452.41	174.08	179	195.01	103.79	84	64	0	256	15523	0	Undefined	266	273.41	2.48	115817	1814
12	6	8	226	2001	16295	31399	100	486	506.24	159.39	220	250.09	365.06	28	0	0	256	15523	0	Undefined	266	286.24	0.7	129598	1815
14	5	7	505	2315	15790	35374	100	486	494.17	165.74	220	244.16	320.68	33	1	0	256	15523	0	Undefined	266	274.17	0.78	126508	1816
14	9	7	406	2319	17590	35374	100	557	581.78	193.27	291	314.39	253.77	53	11	0	256	15523	0	Undefined	266	290.78	1.05	148935	1817
19	20	1	19	3044	12616	45916	100	460	549.86	326.06	194	207.99	113.06	67	54	0	256	15520	0	Undefined	266	355.86	3.02	140763	1818
19	8	5	434	3116	7216	47916	100	445	461.94	162.28	179	196.02	106.22	89	66	0	256	15520	0	Undefined	266	282.94	2.5	118256	1819
3	17	5	1010	437	11221	11889	100	463	708.22	538.15	198	217.68	154.3	61	47	0	257	15524	0	Undefined	265	510.22	3.18	182013	1820
4	10	5	381	598	18095	11889	100	691	709.95	195.94	426	444.65	158.11	71	41	0	257	15524	0	Undefined	265	283.95	1.68	182458	1821
4	3	6	273	612	14945	12389	100	553	572.28	178.76	288	306.15	142.36	80	45	0	257	15524	0	Undefined	265	284.28	1.87	147076	1822
5	12	3	328	726	8976	15364	100	448	474.16	167.76	183	217.37	617.68	4	0	0	257	15524	0	Undefined	265	291.16	0.42	121859	1823
5	6	7	509	804	6276	17364	100	478	481.61	159.62	213	237.87	332.17	29	2	0	257	15524	0	Undefined	265	268.61	0.73	123775	1824
14	16	2	2009	2221	20740	32874	100	523	628.2	393.66	258	270.67	125.32	66	51	0	256	15523	0	Undefined	265	370.2	2.85	160819	1825
17	8	5	433	2780	7181	43318	100	448	455.38	138.09	183	238.23	1283.32	0	0	0	254	15529	0	Undefined	265	272.38	0.17	115666	1826
23	6	5	504	3786	6246	56869	100	437	457.11	147.58	172	187.21	126.46	89	55	0	256	15523	0	Undefined	265	285.11	2.13	117021	1827
24	17	2	1804	3902	21145	55364	100	665	688.44	198.59	400	424.35	278.39	47	10	0	256	15523	0	Undefined	265	288.44	0.95	176240	1828
24	11	4	802	3938	18445	56364	100	504	556.08	411.49	239	260.38	227.99	61	19	0	256	15523	0	Undefined	265	317.08	1.3	142356	1829
24	12	5	333	3960	18895	56864	100	504	512.75	164.52	239	260.94	335.29	31	3	0	256	15523	0	Undefined	265	273.75	0.75	131263	1830
8	7	3	481	1225	16615	19873	100	480	496.43	165.05	216	235.64	131.15	82	50	0	254	15529	0	Undefined	264	280.43	1.99	126092	1831
18	1	1	102	2857	14025	41333	100	480	484	144.63	216	237.18	131.38	81	50	0	254	15529	0	Undefined	264	268	1.88	122935	1832
20	7	7	488	3325	16780	48911	100	473	487.06	163.57	209	229.2	197.38	66	22	0	256	15520	0	Undefined	264	278.06	1.31	124688	1833
9	8	1	420	1352	7176	23327	100	487.5	490.74	161.56	224	252.51	267.78	49	5	0	256	15523	0	Undefined	263.5	266.74	0.89	125630	1834
12	14	5	1232	1946	19895	29899	100	476.5	543.92	349.15	213	226.49	106.44	70	57	0	256	15523	0	Undefined	263.5	330.92	2.98	139244	1835
21	3	1	911	3363	4896	50394	100	487.5	561.36	295	224	329.78	688.29	12	0	0	256	15523	0	Undefined	263.5	337.36	0.34	143708	1836
10	7	3	442	1561	16675	24327	100	592	602.9	197.01	329	354.05	229.28	55	17	0	256	15523	0	Undefined	263	273.9	1.09	154343	1837
12	6	7	508	1980	16295	30899	100	478.5	493.28	174.28	216	239.98	229.55	57	11	0	256	15523	0	Undefined	262.5	277.28	1.1	126280	1838
1	6	4	215	69	6241	6834	100	662	1119.66	2599.52	400	610.8	1554.69	5	3	0	257	15524	0	Undefined	262	719.66	0.33	287752	1839
1	20	6	190	125	12541	7834	100	497	507	269.29	235	255.76	226.38	52	24	0	257	15524	0	Undefined	262	272	1.11	130298	1840
2	9	1	389	177	17590	5314	100	564	591.61	185.82	302	323.77	208.4	62	22	0	257	15524	0	Undefined	262	289.61	1.29	152044	1841
2	1	3	106	211	13990	6314	100	538	551.5	150.68	276	306.17	433.53	15	0	0	257	15524	0	Undefined	262	275.5	0.57	141736	1842
3	7	5	483	427	6721	11889	100	538	555.43	179.61	276	344.92	449.09	15	0	0	257	15524	0	Undefined	262	279.43	0.47	142745	1843
3	1	8	8010	484	4021	13389	100	478	658.53	436.16	216	244.46	521.37	25	14	0	257	15524	0	Undefined	262	442.53	0.79	169242	1844
4	17	6	1810	626	21245	12389	100	501	511.49	221.75	239	252.9	163.7	66	40	0	257	15524	0	Undefined	262	272.49	1.58	131452	1845
4	10	7	386	640	18095	12889	100	647	657.36	183.01	385	396.68	152.71	72	39	0	257	15524	0	Undefined	262	272.36	1.71	168942	1846
5	14	1	1224	686	9876	14364	100	445	508.94	315.76	183	199.96	116.59	65	50	0	257	15524	0	Undefined	262	325.94	2.65	130797	1847
6	8	1	425	848	17140	14344	100	561	586.81	196.31	299	320.38	177.19	68	31	0	257	15524	0	Undefined	262	287.81	1.5	150811	1848
7	15	3	1213	1065	10256	19838	100	441	495.53	285.87	179	194.47	103.63	67	55	0	254	15529	0	Undefined	262	316.53	2.91	125864	1849
7	10	5	383	1102	8006	20838	100	460	474.94	170.76	198	220.93	139.35	80	46	0	254	15529	0	Undefined	262	276.94	1.82	120635	1850
9	5	1	528	1349	5826	23327	100	516	526.63	169.47	254	286.9	299.16	38	3	0	256	15523	0	Undefined	262	272.63	0.8	134817	1851
9	5	8	243	1496	5826	26827	100	486	540.22	385.5	224	248.84	348.32	30	2	0	256	15523	0	Undefined	262	316.22	0.84	138297	1852
11	20	2	182	1721	12626	28399	100	478	499.76	186.14	216	241.53	320.79	38	5	0	256	15523	0	Undefined	262	283.76	0.8	127939	1853
12	3	2	264	1872	14945	28399	100	576	591.82	181.52	314	334.91	149.94	73	41	0	256	15523	0	Undefined	262	277.82	1.71	151506	1854
13	5	1	530	2021	5851	32324	100	516	529.2	162.86	254	278.2	285.35	42	6	0	256	15523	0	Undefined	262	275.2	0.88	135476	1855
16	5	7	506	2651	15755	39908	100	512	528.95	172.45	250	273.47	172.46	69	31	0	254	15529	0	Undefined	262	278.95	1.48	134354	1856
20	4	5	902	3280	15430	47911	100	471	487.61	180.9	209	230.63	365.15	31	1	0	256	15520	0	Undefined	262	278.61	0.7	124829	1857
23	8	3	432	3746	7146	55869	100	422	430.72	146.85	160	177.16	103.11	90	65	0	256	15523	0	Undefined	262	270.72	2.46	110265	1858
24	15	2	2206	3900	20245	55364	100	572	587.66	183.97	310	322.52	127.53	78	50	0	256	15523	0	Undefined	262	277.66	2.08	150442	1859
17	16	5	1025	2788	10781	43318	100	440.5	626.54	502.84	179	196.71	224.09	51	36	0	254	15529	0	Undefined	261.5	447.54	1.92	159141	1860
21	17	5	1011	3461	11196	52394	100	429.5	562.11	391.83	168	187.75	313.41	46	30	0	256	15523	0	Undefined	261.5	394.11	1.19	143899	1861
3	6	8	226	489	6271	13389	100	504	548.11	273.51	243	282.8	462.58	15	1	0	257	15524	0	Undefined	261	305.11	0.57	140863	1862
10	5	5	539	1601	15775	25327	100	549	559.08	181.73	288	308.26	149.39	73	42	0	256	15523	0	Undefined	261	271.08	1.68	143125	1863
14	3	8	287	2334	14890	35874	100	504	513.15	189.82	243	261.69	133.73	77	48	0	256	15523	0	Undefined	261	270.15	1.88	131366	1864
11	20	4	187	1763	12626	29399	100	476.5	504.46	201.23	216	233.95	122.61	80	55	0	256	15523	0	Undefined	260.5	288.46	2.21	129142	1865
12	7	7	488	1981	16745	30899	100	476.5	495.71	165.27	216	245.49	643.22	2	0	0	256	15523	0	Undefined	260.5	279.71	0.39	126901	1866
14	7	3	480	2233	16690	33374	100	476.5	481.59	182.49	216	236.28	125.13	76	51	0	256	15523	0	Undefined	260.5	265.59	1.96	123287	1867
16	1	5	115	2605	13955	38908	100	476.5	486.81	175.28	216	235.81	122.36	77	52	0	254	15529	0	Undefined	260.5	270.81	2.05	123651	1868
9	12	3	326	1398	8976	24327	100	473	489.99	180.25	213	232.93	235.44	54	10	0	256	15523	0	Undefined	260	276.99	1.09	125438	1869
14	3	6	274	2292	14890	34874	100	480	508.55	205.39	220	244.64	215.7	57	22	0	256	15523	0	Undefined	260	288.55	1.22	130188	1870
19	2	3	88	3068	4516	46916	100	480	493.82	143.54	220	261.71	828.22	0	0	0	256	15520	0	Undefined	260	273.82	0.28	126419	1871
19	6	8	226	3177	6316	49416	100	450	466.45	156.92	190	210.58	232.54	57	13	0	256	15520	0	Undefined	260	276.45	1.1	119410	1872
14	10	7	387	2320	18040	35374	100	561	579.75	317.61	302	336.07	546.88	5	0	0	256	15523	0	Undefined	259	277.75	0.45	148415	1873
16	8	8	1415	2675	17105	40408	100	475	952.78	1020.12	216	247.37	245.53	53	27	0	254	15529	0	Undefined	259	736.78	2.87	242005	1874
1	5	1	528	5	5791	5334	100	647	675.69	183.54	389	476.18	607.49	5	0	0	257	15524	0	Undefined	258	286.69	0.33	173652	1875
1	2	2	2217	23	4441	5834	100	691	817.02	405.33	433	521.51	916.44	8	1	0	257	15524	0	Undefined	258	384.02	0.32	209975	1876
3	2	2	2218	359	4471	10389	100	699	736.42	283.84	441	566.71	909.65	2	0	0	257	15524	0	Undefined	258	295.42	0.19	189259	1877
4	13	1	145	517	19445	9889	100	549	556.19	154.62	291	309.06	284.51	43	3	0	257	15524	0	Undefined	258	265.19	0.87	142940	1878
4	5	8	245	656	15845	13389	100	542	547.79	175.79	284	304.1	351.49	27	1	0	257	15524	0	Undefined	258	263.79	0.69	140781	1879
4	19	8	211	670	22145	13389	100	482	480.92	175.79	224	237.74	112.87	78	55	0	257	15524	0	Undefined	258	256.92	2.15	123597	1880
6	10	2	1241	871	18040	14844	100	497	786.48	710.06	239	266.37	199.59	58	34	0	257	15524	0	Undefined	258	547.48	2.61	202126	1881
7	2	2	2220	1031	4406	19338	100	493	529.25	182.53	235	260.18	379.26	27	1	0	254	15529	0	Undefined	258	294.25	0.71	134430	1882
8	11	8	143	1334	18415	22373	100	456	464.79	159.54	198	218.55	238.55	54	9	0	254	15529	0	Undefined	258	266.79	1.03	118057	1883
9	11	5	363	1439	8526	25327	100	482	503.58	189.83	224	242.68	125.98	85	51	0	256	15523	0	Undefined	258	279.58	2.07	128917	1884
10	3	1	909	1515	14875	23327	100	504	616.86	385.5	246	276.75	203.03	57	31	0	256	15523	0	Undefined	258	370.86	1.68	157916	1885
10	12	6	129	1629	18925	25827	100	471	633.73	420.31	213	232.22	137.88	71	47	0	256	15523	0	Undefined	258	420.73	2.91	162235	1886
10	8	7	436	1646	17125	26327	100	564	573.54	170.85	306	332.69	389.26	21	0	0	256	15523	0	Undefined	258	267.54	0.62	146826	1887
10	21	7	14	1659	22975	26327	100	504	517.34	203.41	246	258.94	109.04	76	56	0	256	15523	0	Undefined	258	271.34	2.37	132440	1888
11	11	2	138	1712	8576	28399	100	456	475.01	158.34	198	213.81	142.39	80	42	0	256	15523	0	Undefined	258	277.01	1.83	121602	1889
11	11	6	805	1796	8576	30399	100	452	457.27	174.56	194	207.4	105.74	80	59	0	256	15523	0	Undefined	258	263.27	2.36	117061	1890
12	8	3	429	1898	17195	28899	100	504	517.5	163.99	246	271.08	327.92	36	2	0	256	15523	0	Undefined	258	271.5	0.75	132480	1891
13	6	8	227	2169	6301	35824	100	512	599.27	468.21	254	285.99	308.89	41	7	0	256	15523	0	Undefined	258	345.27	1.01	153414	1892
14	8	8	1414	2339	17140	35874	100	493	695.15	491.19	235	257.76	153.98	67	44	0	256	15523	0	Undefined	258	460.15	2.84	177959	1893
15	3	4	271	2418	4876	38398	100	508	647.9	405.66	250	274.78	159.05	71	39	0	254	15529	0	Undefined	258	397.9	2.35	164566	1894
16	7	5	485	2611	16655	38908	100	523	533.56	193.4	265	292.23	377.69	23	0	0	254	15529	0	Undefined	258	268.56	0.64	135524	1895
17	4	2	247	2713	5381	41818	100	482	490.62	156.08	224	243.88	139.01	77	43	0	254	15529	0	Undefined	258	266.62	1.77	124618	1896
17	3	6	272	2796	4931	43818	100	478	493.31	150.39	220	240.86	156.33	76	36	0	254	15529	0	Undefined	258	273.31	1.61	125302	1897
20	2	3	88	3236	14530	46911	100	456	475.65	164.95	198	217.36	128.37	82	50	0	256	15520	0	Undefined	258	277.65	2.01	121767	1898
20	8	3	429	3242	17230	46911	100	467	498.11	191.83	209	226.1	127.37	81	50	0	256	15520	0	Undefined	258	289.11	2.14	127515	1899
20	10	8	1252	3349	18130	49411	100	504	795.32	630.41	246	267.06	167.93	63	41	0	256	15520	0	Undefined	258	549.32	3.15	203601	1900
21	4	7	907	3490	5346	53394	100	437	746.44	682.54	179	215.91	275.84	47	30	0	256	15523	0	Undefined	258	567.44	1.92	191088	1901
9	11	2	137	1376	8526	23827	100	458	499.64	199.63	201	226.65	194.99	67	25	0	256	15523	0	Undefined	257	298.64	1.4	127909	1902
20	11	2	138	3224	18580	46411	100	473	482.1	132.79	216	233.41	189.91	71	19	0	256	15520	0	Undefined	257	266.1	1.31	123417	1903
15	8	5	Str	2444	7126	38898	100	461.5	788.67	678.78	205	225.82	142.27	64	47	0	254	15529	0	Undefined	256.5	583.67	3.96	200322	1904
14	12	5	332	2280	18940	34374	100	536	572.86	218.23	280	305.37	349.65	34	5	0	256	15523	0	Undefined	256	292.86	0.77	146651	1905
16	2	8	Str	2669	14405	40408	100	465	817.77	752.07	209	240.01	222.29	54	30	0	254	15529	0	Undefined	256	608.77	2.6	207714	1906
19	12	7	335	3162	9016	48916	100	439	456.78	159.6	183	200.37	139.22	82	41	0	256	15520	0	Undefined	256	273.78	1.84	116935	1907
20	2	2	2218	3215	14530	46411	100	454	760.39	781.18	198	224.48	194.76	66	33	0	256	15520	0	Undefined	256	562.39	2.75	194661	1908
4	16	3	1022	562	20795	10889	100	531	780.86	553.08	276	299.71	423.04	41	29	0	257	15524	0	Undefined	255	504.86	1.14	200680	1909
6	15	6	2213	960	20290	16844	100	471	524.01	303.05	216	241.42	344.24	41	11	0	257	15524	0	Undefined	255	308.01	0.82	134671	1910
11	4	8	261	1831	5426	31399	100	516	538.46	180.63	261	282.91	164.37	72	36	0	256	15523	0	Undefined	255	277.46	1.55	137846	1911
20	13	7	161	3331	19480	48911	100	489.5	558.71	431.96	235	257.69	151.89	62	43	0	256	15520	0	Undefined	254.5	323.71	1.98	143029	1912
1	10	1	372	10	8041	5334	100	523	526.7	167.01	269	302.61	292.55	39	4	0	257	15524	0	Undefined	254	257.7	0.77	135362	1913
4	18	5	75	606	21695	11889	100	504	501.42	174.9	250	263.74	107.78	76	56	0	257	15524	0	Undefined	254	251.42	2.21	128866	1914
6	15	2	2205	876	20290	14844	100	482	712.14	489.15	228	254.45	318.5	45	37	0	257	15524	0	Undefined	254	484.14	1.44	183020	1915
6	8	7	437	974	17140	17344	100	598	600.96	183.4	344	357.26	153.46	69	39	0	257	15524	0	Undefined	254	256.96	1.59	154448	1916
6	9	7	406	975	17590	17344	100	605	621.93	176.13	351	369.78	145.67	75	43	0	257	15524	0	Undefined	254	270.93	1.73	159836	1917
9	8	5	433	1436	7176	25327	100	478	576.22	650.52	224	261.16	670.01	5	1	0	256	15523	0	Undefined	254	352.22	0.47	147513	1918
13	15	4	2209	2094	10351	33824	100	437	464.2	237.15	183	197.6	111.3	73	54	0	256	15523	0	Undefined	254	281.2	2.4	118834	1919
14	12	2	122	2217	18940	32874	100	512	794.37	575.8	258	280.72	315.11	44	32	0	256	15523	0	Undefined	254	536.37	1.63	203359	1920
14	4	8	262	2335	15340	35874	100	482	530.62	251.92	228	251.95	224.38	54	22	0	256	15523	0	Undefined	254	302.62	1.24	135840	1921
18	9	7	404	2991	17625	44333	100	594	615.46	170.31	340	367.69	612.77	4	0	0	254	15529	0	Undefined	254	275.46	0.4	156326	1922
23	18	2	1613	3735	11646	55369	100	441	470.45	232.15	187	202.43	129.91	71	47	0	256	15523	0	Undefined	254	283.45	2.06	120434	1923
24	1	5	115	3949	13945	56864	100	452	467.17	152.76	198	216.04	124.92	83	51	0	256	15523	0	Undefined	254	269.17	2.01	119596	1924
7	5	4	237	1076	5756	20338	100	469	486.83	150.29	216	246.57	536.95	4	0	0	254	15529	0	Undefined	253	270.83	0.45	123655	1925
8	4	2	250	1201	15265	19373	100	484	502.86	173.86	231	250.29	131.94	80	47	0	254	15529	0	Undefined	253	271.86	1.91	127726	1926
18	12	7	334	2994	18975	44333	100	476.5	553.53	298.36	224	242.59	198.9	60	26	0	254	15529	0	Undefined	252.5	329.53	1.56	140597	1927
10	8	3	428	1562	17125	24327	100	596	610.62	180.65	344	361.33	162.63	71	32	0	256	15523	0	Undefined	252	266.62	1.53	156320	1928
13	4	2	249	2041	5401	32824	100	521	530.5	145.57	269	293.6	288.09	38	2	0	256	15523	0	Undefined	252	261.5	0.82	135808	1929
24	9	8	1311	4020	17545	58364	100	405	476.21	262.06	153	169.29	102.83	78	59	0	256	15523	0	Undefined	252	323.21	2.98	121911	1930
1	4	2	247	25	5341	5834	100	632	664.54	214.97	381	510.04	708.75	3	0	0	257	15524	0	Undefined	251	283.54	0.22	170786	1931
1	9	3	395	51	7591	6334	100	482	501.62	187.75	231	254.53	179.76	66	23	0	257	15524	0	Undefined	251	270.62	1.37	128917	1932
1	19	5	49	103	12091	7334	100	482	531.89	268.46	231	251.69	268.87	49	21	0	257	15524	0	Undefined	251	300.89	1.04	136695	1933
2	16	4	2012	247	20740	6814	100	568	598.58	280.6	317	332.4	139.62	60	46	0	257	15524	0	Undefined	251	281.58	1.91	153836	1934
3	16	2	2008	373	10771	10389	100	456	469.98	215.31	205	219.67	107.17	73	56	0	257	15524	0	Undefined	251	264.98	2.34	120784	1935
4	11	4	800	578	18545	11389	100	669	694.31	196.65	418	444.09	421.98	19	0	0	257	15524	0	Undefined	251	276.31	0.59	178437	1936
8	12	3	329	1230	18865	19873	100	445	471.92	191.95	194	210.44	123.03	77	50	0	254	15529	0	Undefined	251	277.92	2.13	119868	1937
10	19	1	38	1531	22075	23327	100	617	624.05	145.57	366	382.1	135.38	77	43	0	256	15523	0	Undefined	251	258.05	1.79	159756	1938
13	21	8	179	2184	13051	35824	100	486	521.91	209.18	235	253.24	126.67	76	49	0	256	15523	0	Undefined	251	286.91	2.12	133609	1939
14	4	1	627	2188	15340	32374	100	486	498.92	167.99	235	265.36	257.44	47	9	0	256	15523	0	Undefined	251	263.92	0.91	127724	1940
14	10	5	382	2278	18040	34374	100	527	563.07	213.7	276	299.36	167.48	69	36	0	256	15523	0	Undefined	251	287.07	1.57	144145	1941
15	12	3	329	2406	8926	37898	100	452	466.14	171.2	201	221.18	207.98	61	16	0	254	15529	0	Undefined	251	265.14	1.18	118400	1942
16	2	7	101	2648	14405	39908	100	482	500.56	166.22	231	252.4	163.13	74	32	0	254	15529	0	Undefined	251	269.56	1.52	127143	1943
20	17	4	1806	3272	21280	47411	100	471	504.83	217.25	220	234.91	120.75	73	51	0	256	15520	0	Undefined	251	284.83	2.24	129237	1944
11	17	1	1002	1697	11276	27899	100	448.5	474.54	177.08	198	212.64	131.48	79	47	0	256	15523	0	Undefined	250.5	276.54	1.99	121481	1945
16	9	1	394	2529	17555	36908	100	504.5	586.31	276.21	254	277.68	256.37	49	25	0	254	15529	0	Undefined	250.5	332.31	1.2	148924	1946
2	20	4	187	251	22540	6814	100	751	755.99	159.88	501	523.2	197.73	63	16	0	257	15524	0	Undefined	250	254.99	1.18	194290	1947
3	8	3	429	386	7171	10889	100	538	566.1	186.68	288	421.77	766.01	2	0	0	257	15524	0	Undefined	250	278.1	0.19	145487	1948
4	13	4	309	580	19445	11389	100	639	705.51	318.71	389	408.4	196.51	64	27	0	257	15524	0	Undefined	250	316.51	1.51	181315	1949
4	19	5	50	607	22145	11889	100	504	511.57	152.75	254	265.08	109.56	84	57	0	257	15524	0	Undefined	250	257.57	2.25	131473	1950
4	2	7	99	632	14495	12889	100	538	550.39	176.04	288	306.15	137.35	74	43	0	257	15524	0	Undefined	250	262.39	1.78	141449	1951
5	4	1	627	676	5376	14364	100	478	495.3	155.66	228	263.2	327.88	31	0	0	257	15524	0	Undefined	250	267.3	0.71	127292	1952
6	2	1	85	842	14440	14344	100	523	544.11	165.99	273	294.63	245.11	52	9	0	257	15524	0	Undefined	250	271.11	1.02	139837	1953
9	6	1	491	1350	6276	23327	100	493	505.23	161.27	243	272.66	235.92	51	9	0	256	15523	0	Undefined	250	262.23	0.99	129339	1954
11	19	8	211	1846	12176	31399	100	463	488.91	206.71	213	227.37	112.62	79	55	0	256	15523	0	Undefined	250	275.91	2.32	125160	1955
13	16	6	2104	2137	10801	34824	100	433	473.84	277.85	183	198.6	186.27	57	39	0	256	15523	0	Undefined	250	290.84	1.48	121304	1956
22	20	8	196	3695	22565	53859	100	594	616.17	142.84	344	374.53	179.42	70	27	0	256	15523	0	Undefined	250	272.17	1.35	157740	1957
8	10	5	383	1270	17965	20873	100	443	441.07	146.46	194	212.59	173.98	66	26	0	254	15529	0	Undefined	249	247.07	1.31	112031	1958
9	12	7	334	1482	8976	26327	100	469	509.13	177.93	220	241.95	171.46	73	31	0	256	15523	0	Undefined	249	289.13	1.56	130337	1959
13	6	6	222	2127	6301	34824	100	499	507.01	184.99	250	271.83	172.56	64	28	0	256	15523	0	Undefined	249	257.01	1.36	129795	1960
15	17	3	1008	2411	11176	37898	100	454	491.15	266.79	205	219.54	110.64	70	53	0	254	15529	0	Undefined	249	286.15	2.45	124752	1961
18	11	5	363	2951	18525	43333	100	465	481.89	152.69	216	237.86	201.29	65	16	0	254	15529	0	Undefined	249	265.89	1.21	122401	1962
19	18	2	1611	3063	11716	46416	100	424	433.22	145.81	175	193.52	125.06	82	50	0	256	15520	0	Undefined	249	258.22	1.92	110905	1963
20	9	5	401	3285	17680	47911	100	465	482.62	177.31	216	234.44	123.56	79	50	0	256	15520	0	Undefined	249	266.62	2.01	123552	1964
22	4	4	253	3595	15365	51859	100	525	558.12	174.33	276	295.37	132.01	83	48	0	256	15523	0	Undefined	249	282.12	1.99	142880	1965
23	21	7	17	3843	12996	57869	100	439	577.16	394.69	190	209.55	128.46	60	49	0	256	15523	0	Undefined	249	387.16	2.86	147753	1966
13	9	7	406	2151	7651	35324	100	461.5	470.55	166.28	213	226.8	123.04	76	51	0	256	15523	0	Undefined	248.5	257.55	1.98	120461	1967
19	21	5	11	3129	13066	47916	100	448.5	457.12	211.38	201	221.9	346.37	34	3	0	256	15520	0	Undefined	247.5	256.12	0.68	117024	1968
1	3	4	268	66	4891	6834	100	624	705.41	493.79	377	619.27	1953.68	0	0	0	257	15524	0	Undefined	247	328.41	0.04	181291	1969
[truncated: 2,063 more rows]
