# Supplementary material for: Lectin PLL3, a Novel Monomeric Member of the Seven-Bladed β-Propeller Lectin Family
Source: Molecules. 2019 Dec 11;24(24):4540. doi: 10.3390/molecules24244540 (PMC6943638; doi:10.3390/molecules24244540)
Supplement: Supplementary file 1 [file molecules-24-04540-s001.zip › TableS2.xlsx]

## Sheet: Sheet1
GID	Median	MAD	25%-quartile	75%-quartile	Structure	Common Name	Short Name
PLU35_second_noheader.gpr
GalFile,C:\Users\Nailya\Desktop\OSPS180515_100_20150603.gal
1	44326	10814	4962	7347	Fuca-sp3		aF
2502	2901	1680	1908	681	-4(2-O-Su)IdoAa1-4(6-O-Su)GlcNSua1-	-4GlcAb1-4GlcNAca1-	Heparin, MW7400
120	2622	519	1671	212	Manα1-3Manb-sp4		Ma3M
629	2512	283	159	179	Trehalose-ethanolamine		Treh
1411	1970	378	1174	196	-4ManNAc3NAmAb1-4ManNAc3NAcAb1-3DFucNAca1-	Pseudomonas aeruginosa O2ad(F7)	P. aerginosa O2ad(F7)
531	1877	1625	1347	955	Neu5Aca2-8Neu5Aca2-3(GalNAcb1-4)Galb1-4Glcb-sp2	GD2	GD2
126	1854	247	285	95	6-Bn-Gala1-4(6-Bn)GlcNAcb-sp3		Bn2-aLN
907	1809	361	421	194	RVMYASSGC		SYPH-1(9)
1401	1796	786	705	336	GalNAca1-4GlcNAc3NAcAb1-3DFucNAca1-3QuiNAcb1-3Rhaa1-3(Glca1-6)Glcb1-3(Glca1-4)(L-Ala1-2)GalNa(P-6)1-3L-gro-manHepp7Cma1-3(P-2)(P-4)L-gro-manHepa1-5Kdoa	Pseudomonas aeruginosa O1(F4)	P. aerginosa O1(F4)
8009	1791	550	375	231	-4(R-Lac2-3Rhap2Aca1-3)Manb1-4Mana1-3GalNAcb1- LPS	Escherichia coli O58 LPS	E. coli O58 LPS
9003	1790	1795	1143	1155	-4GlcN(%)Acb1-	Chitosan, high MW	Chitosan
2501	1779	499	966	93	Streptococcus equi sp. hyaluronic acid sodium salt	Streptococcus equi sp. hyaluronic acid sodium salt	S. equi sp. hyaluronic acid
121	1716	202	160	83	Manα1-4Manb-sp4		Ma4M
3401	1713	533	435	112	-4Glcb1-4Glcb1-3Glcb1-	Barley β-Glucan	bGlucan
1417	1671	550	921	307	-2Rhaa1-4GalNAcA3Aca1-4GalNFoAa1-3QuiNAca1-	Pseudomonas aeruginosa O6(F1)	P. aerginosa O6(F1)
122	1597	344	1016	111	Mana1-6Manb-sp4		Ma6M
3501	1551	288	767	49	Rha:Ara:Gal:GalA 9:3:79:9, MW 900-2000 kDa	Galactan-1 from flax bast fibre	Galactan-1
1408	1520	557	725	235	Pseudomonas aeruginosa O2abc	Pseudomonas aeruginosa O2abc	P. aerginosa O2abc
1409	1516	267	182	148	-4ManNAc3NAmAb1-4LGulNAc3NAcAa1-3DFucNAc4Nb1-	Pseudomonas aeruginosa O2ac	P. aerginosa O2ac
1416	1500	923	803	459	-2Rhaa1-3FucNAca1-3FucNAca1-3DFucNAca1-	Pseudomonas aeruginosa O4ac	P. aerginosa O4ac
631	1485	473	293	326	(GlcAb1-3GlcNAcb1-4)38-NH(p-C6H4)CH2CH2NH2	hyaluronic acid	HyalU38-ol
83	1449	1437	977	874	Gala1-6Glcb-sp4	melibiose	Aa6G
1502	1388	374	50	350	-3GalNAcb1-4(L6dTala1-3)Mana1-3L6dTala1-	Aeromonas hydrophila O34-deAc	A. hydrophila O34deAc
94	1387	634	656	348	Galb1-4Galb-sp4		Ab4A
1304	1377	64	573	31	-2Glcb1-6Gala1-6GalNAca1-4(Glcb1-3)GalNAca1-3GalNAca1-	Providencia alcalifaciens O9	P. alcalifaciens O9
1413	1359	633	559	113	-2LRha3Aca1-6GlcNAca1-4LGalNAcA3Aca1-3(S-3HOBut1-4)QuiNAc4Nb1-	Pseudomonas aeruginosa O3(Habs 3)	P. aerginosa O3(Habs 3)
3001	1358	1316	892	765	-3Glcb1-	Saccharomyces cerevisiae zymozan A	S. cerevisiae zymozan A
1257	1348	684	792	382	-2Manb1-4GlcAb1-3LQuiNAca1-3GlcNAca1-	Escherichia coli O163	E. coli O163
1412	1321	258	266	115	-4LGulNAc3NAmAa1-4ManNAc3NAcAb1-3DFucNAc4Aca1-	Pseudomonas aeruginosa O2adf	P. aerginosa O2adf
3502	1310	887	788	397	Rha:Ara:Gal:GalA 17:3:62:18, MW 100-400kDa	Galactan-2 from flax bast fibre	Galactan-2
112	1292	623	558	312	Glcβ1-6Glcβ-sp4	gentiobiose	gent
1239	1251	337	193	166	Escherichia coli O54	Escherichia coli O54	E. coli O54
630	1250	483	543	238	(GlcAb1-3GlcNAcb1-4)20-NH(p-C6H4)CH2CH2NH2	hyaluronic acid	HyalU20-ol
8006	1240	1060	622	716	-3(Glca1-2)Rhaa1-2Rhaa1-2Rhaa1-3(Glca1-2)Rhaa1- LPS	Escherichia coli O99 LPS	E. coli O99 LPS
908	1239	283	49	238	PEKAFRELC		SYPH-2
1240	1193	364	421	78	Escherichia coli O62	Escherichia coli O62	E. coli O62
9002	1158	1481	893	1033	-3Glcb1-	Curdlan	Curdlan
9001	1150	1180	707	897	-3Glcb1-3Glcb1-3(Glcb1-6)Glcb1-	Scleroglucan	Scleroglucan
906	1146	291	184	146	DYHRVMYASSGC		SYPH-1(12)
1802	1144	346	400	129	-4(L-Ala2-6)GlcAb1-3GalNAcb1-4Glcb1-3Gala1-4GalNAcb1-	Proteus vulgaris 70/57 O44	P. vulgaris 70/57 O44
503	1126	880	598	439	(GlcNAcb1-4)6-sp4	chitohexaose	Ch6
1244	1119	268	150	134	Escherichia coli O37	Escherichia coli O37	E. coli O37
8001	1104	746	484	332	-2)Galα1-3(Fucα1-2)Galβ1-3GalNAcβ1-3GalNAcβ(1-LPS	Escherichia coli O86:B7 LPS	E. coli O86_B7 LPS
1243	1097	153	106	51	-4(Rhaa1-2Fuca1-3)Mana1-3Fuca1-3GlcNAcb1-	Escherichia coli O36	E. coli O36
911	1090	818	208	2054	N-C5-indazole-3-CONH-PEG-NH2 (AcOH salt)		NC5-indazole
916	1069	1170	687	794	APPAT(SiaTn)SGPAPRTDPASTVGHAP-PEG3-EDAGVPLSVTRVFSGYAFES-PEG3-NH- Ethoxy-cyclobutene-1,2-dione		GP42-SiaTn-dione
241	1061	383	584	235	(Glca1-6)3b-sp4	isomaltotriose	(Ga6)3b
1406	1060	1062	634	523	Glca1-6Glcb1-3(Rhaa1-6Glca1-4)GalNa1-3(P-6)L-gro-manHepa1-3(P-2)(P-4)L-gro-manHepa1-5(Kdoa2-4)Kdoa2-6(P-4)GlcNb1-6GlcNa1-P	Pseudomonas aeruginosa O14	P. aerginosa O14
2601	1003	1231	749	903	Acetobacter methanolicus LPS	Acetobacter methanolicus LPS	A. methanolicus LPS
1308	1000	215	49	186	-3(Dhpa2-4Manb1-4)Gala1-4GalNAcb1-3GalNAcb1-	Providencia alcalifaciens O31	P. alcalifaciens O31
1608	1000	712	512	366	-3GlcAb1-4(Gala1-3)FucNAca1-3GlcNAca1-	Proteus mirabilis O23	P. mirabilis O23
493	999	844	570	462	(GlcNAcb1-4)5b-sp4	chitopentaose	Ch5
909	993	640	419	291	VMYASSGC		SYPH-4
904	960	564	375	272	Пептид цитомегаловируса TPTPVNPSTAPAPAPTPTFAC		HCMV2
3301	954	987	536	569	-3Glcb1-6Glcb1-	Laminaria hyperborea laminarin	Laminarin
914	950	530	306	322	APPATSGPAPRTDPASTVGHAP-sp12		P22
93	948	327	492	174	Galb1-4Glcb-sp4	Lactose, Lac	Lac-Gly
1606	930	532	427	216	-3GlcNAcb1-3(S,R-CetLys2-6GalAa1-4)Gala1-	Proteus mirabilis O13	P. mirabilis O13
1415	925	981	618	773	-2Rhaa1-3FucNAca1-3FucNAca1-3QuiNAca1-	Pseudomonas aeruginosa O4ab	P. aerginosa O4ab
1252	914	666	480	271	-3(Galfa1-2Rhaa1-4)Galb1-4Glca1-4GlcAa1-3GalNAcb1-	Escherichia coli O140	E. coli O140
1602	909	296	338	168	-3(Rib1(50%)Ac-ol5-P-6)Galb1-4(GlcNAcb1-2)Glcb1-3GlcNAcb1-	Proteus mirabilis 1B-m	P. mirabilis 1B-m
492	908	384	332	75	(Glca1-6)5b-sp4	isomaltopentaose	(Ga6)5b
1609	905	760	404	377	-4(Lys2-6)GalAa1-4Gala1-3(Ser-(2-6)GalA4Aca1-3GlcNAcb1-	Proteus mirabilis O28	P. mirabilis O28
1604	900	742	494	380	-4(LAltpAa1-3)GalNAca1-3GalAa1-3GlcNAca1-	Proteus mirabilis HJ 4320	P. mirabilis HJ 4320
8002	885	640	369	357	-3Rhaa1-3Rhaa1-2Glca1-3GlcNAca1- LPS	Escherichia coli O148 LPS	E. coli O148 LPS
910	872	166	66	379	Npentyl-Indol-linked-3-NH2 (AcOH salt)		NpentylIndol
8011	866	517	287	241	-3(S-Lac2-4)GlcNAcb1-2Rhaa1-2Rhaa1-3(Glcb1-2)Rhaa1-3GlcNAcb1- LPS	Escherichia coli O150 LPS	E. coli O150 LPS
8010	834	604	387	337	-4(GlcpNAcb1-3)GalNAca1-2Glca1-4L-IdoAa1-3GalNAcb1- LPS	Escherichia coli O112ab LPS	E. coli O112ab LPS
97	816	794	464	652	Galb1-4GlcNAcb-sp3	N-acetyllactosamine, LN	LN
919	806	928	475	651	APPAT(Tn)SGPAPR(Tn)TDPASTVGHAP-sp12		GP22-(Tn)2
1607	801	325	177	157	GalNAcb1-4GalNAca1-3GlcNAca1-2Rib-ol	Proteus mirabilis O16	P. mirabilis O16
502	788	242	177	113	(Glca1-6)6b-sp4	isomaltohexaose	(Ga6)6b
918	766	586	362	644	APPAT(Tn)SGPAPR(Tn)TDPASTVGHAP-PEG3-K-PEG3-TALVVDDGVLNEENV-PEG3-NH- Ethoxy-cyclobutene-1,2-dione		GP38-(Tn)2-dione
1251	761	422	235	277	-2Rhaa1-2Rhaa1-3Rha2Aca1-3(Glca1-6)GlcNAcb1-	Escherichia coli O135	E. coli O135
1256	760	454	243	336	-4(Rhaa1-3)(Glca1-6)Glca1-3GalNAca1-3GalNAcb1-	Escherichia coli O158	E. coli O158
1410	758	679	443	460	-4ManNAc3NAmAb1-4LGulNAc3NAcAa1-3DFucNAcb1-	Pseudomonas aeruginosa O2ac(F3)	P. aerginosa O2ac(F3)
129	744	168	242	83	Galb1-3(6-O-Bn)GlcNAcb-sp3		6BnLeC
1307	744	362	134	234	-4(D-GroA1NH2(2-P-3))GalNAcb1-4Galb1-3FucNAc4Nb1-	Providencia alcalifaciens O22	P. alcalifaciens O22
1301	726	404	275	192	-3(Qui3NFoa1-4)GalA6NH2a1-4GalNAca1-4Gala1-3GalNAcb1-	Providencia alcalifaciens O3	P. alcalifaciens O3
57	711	93	54	88	D-Ribβ -sp4		bRib
240	708	272	193	153	(Glcα1-4)3b-sp4	maltotriose	(Ga4)3b
8004	708	714	432	1135	-4(GalNAcb1-3)Gala1-6Glcb1-3GalNAcb1- LPS	Escherichia coli O130 LPS	E. coli O130 LPS
1228	700	309	296	172	-2)Galα1-3(Fucα1-2)Galβ1-3GalNAcβ1-3GalNAcβ(1-	Escherichia coli O86:B7	E. coli O86_B7
1247	699	545	332	368	-6(Rhaa1-3)Mana1-2(Glca1-3)Mana1-2Mana1-2Manb1-3GlcNAca1-	Escherichia coli O68	E. coli O68
8005	699	447	297	421	-2Rib-ol5-P-6Gala1-3FucNAma1-3(GlcNAcb1-4)GlcNAcb1- LPS	Escherichia coli O151 LPS	E. coli O151 LPS
1407	679	580	193	605	-2Ribfb1-3GalNAca1-	Pseudomonas aeruginosa O15	P. aerginosa O15
111	672	472	280	884	Glcβ1-4Glcβ-sp4	cellobiose	cello
220	662	229	218	128	Gala1-3Galb1-4Glcb-sp2		Aa3'Lac-C2
221	654	198	111	93	Gala1-3Galb1-4Glcb-sp4		Aa3'Lac-Gly
2217	652	389	318	120	-2(Glca1-3)Rhaa1-2Rhaa1-3Rhaa1-3(Glca1-4)GlcNAcb1-	Shigella flexneri type 1d	Sh. flexneri type 1d
18	636	156	87	100	Manb-sp4		bM
917	628	239	114	165	APPAT(Tn)SGPAPR(Tn)TDPASTVGHAP-PEG3-NH- Ethoxy-cyclobutene-1,2-dione		GP22-(Tn)2-dione
811	625	281	158	179	3,6-O-Me2-Glcβ1-4(2,3-O-Me2)Rhaβ-O(p-C6H4)-OCH2CH2NH2		KN05097
84	620	297	126	207	Galb1-2Galb-sp3		Ab2A
46	615	287	174	181	6-H2PO3Glcb-sp4	Glc6P	G6P
1206	610	222	192	90	-3Fucf2(50%)Acβ1-3-6dmanHepβ1-	Escherichia coli O52	E. coli O52
632	604	629	344	398	(GlcAb1-3GlcNAcb1-4)13-NH(p-C6H4)CH2CH2NH2	hyaluronic acid	HyalU13-ol
390	602	146	115	35	(Glca1-4)4b-sp4	maltotetraose	(Ga4)4b
912	596	426	261	310	APPA(Tn)TSGPAPRTDPASTVGHAP-sp12		GP22-Tn
497	594	81	66	18	Fuca1-2Galb1-4(Fuca1-3)GlcNAcb1-3Galb1-4Glcb-sp4	Ley (hexa)	LeYLac
1312	589	341	260	153	-4Glcb1-3Gala1-4GalNAcb1-4(L-Ser2-6)GlcAb1-3GalNAcb1-	Providencia alcalifaciens O60	P. alcalifaciens O60
806	587	363	191	200	Gala1-6Glca-sp3		Aa6Ga
30	584	172	321	40	Glcb-sp4		bG-Gly
258	580	453	188	285	Mana1-6(Mana1-3)Manb-sp4	Man3	(Ma)3b
133	579	93	88	26	Galb1-4Glcb-sp4-Ala		Lac-Ala
439	579	184	114	94	Kdoα2-4Kdoα2-4Kdoα2-6GlcNAcβ-sp11		A247
125	576	92	174	18	6-Bn-Galb1-4GlcNAcb-sp2		6'Bn-LN
808	576	218	152	125	Gala1-6Glcb-sp3	melibiose	Aa6G-C3
130	572	119	190	70	(6-O-Bn-Galb1)-3GlcNAcb-sp3		6'BnLeC
905	563	43	27	26	Suc-LPWYRAPK-NH2		RhD
1311	552	275	61	243	-3Mana1-2Fuca1-2GlcA4Acb1-3GalNAca1-	Providencia alcalifaciens O48	P. alcalifaciens O48
270	547	245	182	72	Gal1-4Gal1-4Glc-sp4		Gal4'Lac
119	545	381	213	285	Manα1-2Manb-sp4		Ma2Mb
903	540	291	71	302	Сифилисный пептид ASGAKEEAEKKAAEQRALLC		SYPH-3
214	538	95	176	35	DGlcAb1-3Galb-sp3	ΔGlcAb3Gal	deltaGUb3A
495	537	187	154	51	Mana1-6(Mana1-3)Mana1-6(Mana1-3)Manb-sp4	Man5	(Ma)5b
900	530	387	210	394	H-(Gly)6-NH2 Gly6-amide, linear		Gly6
545	528	161	81	109	Kdoα2-8Kdoα2-4Kdoα2GlcNAcβ1-6GlcNAcα-sp11		A218
1501	527	236	125	156	Proteus genomospecies 5/6 O79	Proteus genomospecies 5/6 O79	P. genomospecies 5/6 O79
271	526	357	242	201	Gal1-6Gal1-4Glc-sp4		Gal6'Lac
1013	521	93	33	73	-4Manα1-2Manα1-2Manβ1-3GalNAcα1-	Salmonella enterica O18	S. enterica O18
1404	516	247	104	476	-2Rhaa1-3Rhaa1-4GalNAcA3Aca1-3QuiNAcb1-	Pseudomonas aeruginosa O13ab	P. aerginosa O13ab
1010	511	330	239	220	-2Manβ1-4Glcα1-3QiuNAcα1-3GlcNAcα1-	Salmonella enterica O41	S. enterica O41
1801	500	118	59	305	-3(EtN1-P-6)GlcNAca1-2(R-3HOBut1-3)Fuc3Nb1-6Glca1-4GlcAb1-	Proteus vulgaris 32/57 O17	P. vulgaris 32/57 O17
913	500	332	128	488	APPAT(Lac)YGPAPRTDPASTVGHAP-sp12		GP22-Lac
1403	496	338	118	283	-2LGlcb1-3FucNAca1-3DFucNAcb1-	Pseudomonas aeruginosa O11ab	P. aerginosa O11ab
394	496	165	186	80	GlcNAcb1-4(GlcNAcb1-3)Galb1-4GlcNAcb-sp2		GN2-3',4'LN
915	495	434	275	234	APPAT(Tn)SGPAPRTDPASTVGHAPPATSG-sp12		GP27-Tn
1207	489	88	51	41	-2-DRha4NAca1-3Fuca1-4Glcb1-3GalNAca1-	Escherichia coli O57	E. coli O57
498	483	131	136	51	Galb1-4GlcNAcb1-3Galb1-4GlcNAcb1-3Galb1-4GlcNAcb-sp3	(LN)3	(LNb3')3
1302	482	339	141	412	Providencia alcalifaciens O3_2 capsular polysaccharide	Providencia alcalifaciens O3_2 capsular polysaccharide	P. alcalifaciens O3 CPS
252	482	86	64	38	GlcNAcb1-4GlcNAcb1-4GlcNAcb-sp4	chitotriose	Ch3
1001	480	212	285	98	-4Qui3Nα1-3Rhaα1-4Galβ1-3(Glcβ1-4)GalNα1-	Salmonella enterica O28-deAc	S. enterica O28deAc
3002	480	146	88	66	-6Mana1-	Yeast mannan (a)	Mannan
1017	479	233	169	121	-3GlcNAcβ1-3(Manβ1-4)Galα1-4Rhaα1-	Salmonella enterica O11	S. enterica O11
135	477	159	108	63	Galb1-4Glcb-sp4-Asn		Lac-Asn
1503	476	244	132	262	-2Rhaa1-2Rhaa1-2Rhaa1-4GalAa1-3GlcNAca1-	Enterobacter cloacae G2277	E. cloacae G2277
219	474	261	127	167	Fuca1-2Galb1-4Glcb-sp4	H (type 6)	Htype6
2219	473	562	280	622	-2Rha3(%)Aca1-2Rhaa1-3Rhaa1-3GlcNAc6(%)Acb1-	Shigella flexneri Y_2	Sh. flexneri type Y_2
1405	470	150	78	86	Rhaa1-3Rhaa1-4GalNAcAa1-3QuiNAcb1-3Rhaa1-3(Glca1-6)Glcb1-3(Glca1-4)(L-Ala1-2GalNa1-3(P-6)L-gro-manHep7Cma1-3(P-2)(P-4)L-gro-manHepa1-5Kdoa	Pseudomonas aeruginosa O13ac	P. aerginosa O13ac
223	470	208	125	306	Gala1-4Galb1-4Glcb-sp2	Pk, Gb3, GbOse3	Pk-C2
114	466	156	87	72	GlcNAcb1-3Manb-sp4		GN3M
1014	465	83	40	61	-2Galβ1-3GlcNAcα1-4Rhaα1-3GlcNAcβ1-	Salmonella enterica O59	S. enterica O59
1202	459	311	231	113	-2Galβ1-3FucNAcα1-3GlcNAcβ1-	Escherichia coli O15	E. coli O15
31	459	155	247	43	L-Araa-sp4		aAra
92	458	277	130	260	Galb1-4Glcb-sp2	Lactose, Lac	Lac-C2
1259	456	85	32	57	Escherichia coli O84-deAc	Escherichia coli O84-deAc	E. coli O84deAc
131	450	463	226	371	(6-O-Bn-Galb1)-3(6-O-Bn)GlcNAcb-sp3		Bn2LeC
1255	448	375	194	252	-2Rha4NAca1-3Fuca1-4Glcb1-3GalNAca1-	Escherichia coli O157	E. coli O157
26	448	109	81	30	Rhab-sp4		bR
1306	446	104	123	14	-4(GlcNAcb1-2Glcb1-2)(GlcNAcb1-3)Galb1-3GalNAca1-4Galb1-3GalNAcb1-	Providencia alcalifaciens O12	P. alcalifaciens O12
8007	446	217	42	301	-6Mana1-2(Glca1-4)Mana1-2(Glca1-3)Manb1-3GlcNAca1- LPS	Escherichia coli O73 LPS	E. coli O73 LPS
110	438	142	80	97	Glca1-4Glcb-sp3	maltose	Malt2
2221	438	249	116	596	-2(Glca1-3)Rhaa1-2(EtN1-P-3)Rhaa1-3Rhaa1-3GlcNAcb1-	Shigella flexneri Xv	Sh. flexneri type Xv
2204	436	208	56	170	-2Rhaa1-2Rhaa1-3Rha2Aca1-3GlcNAcb1-	Shigella flexneri type 3b	Sh. flexneri type 3b
8008	436	316	119	256	-3Rib-ol5-P-6Gala1-3FucNAma1-3GlcNAcb1- LPS	Escherichia coli O118 LPS	E. coli O118 LPS
87	432	143	76	96	Galb1-3Galb-sp3		Ab3A
1809	428	241	117	184	-4LQuiNAca1-3GlcNAca1-4(LQuiNAca1-3)GalNAca1-4Gala1-P	Proteus vulgaris OX19	P. vulgaris OX19
1605	427	176	78	132	-3(Glca1-6)GlcNAcb1-4(GlcNAcb1-2)GlcAb1-3(L-Thr2-6)GalAb1-	Proteus mirabilis O11	P. mirabilis O11
59	427	170	163	17	aKdo-5-phosphate-sp11		A173
189	423	277	119	177	3,6-O-Su2-Galb1-4(6-O-Su)GlcNAcb-sp2		LN3'66'Su3
3302	417	197	48	259	-3Glcb1-	B5-2 Laminaran	Laminaran
269	412	64	27	68	Gal1-3Gal1-4Glc-sp4		Gal3'Lac
901	412	68	1	68	biot-CMG2-NH2		biot-CMG2
Str	412	506	228	1022
1618	410	139	74	126	-6GlcNAca1-3Galb1-3GalNAca1-	Proteus mirabilis OE	P. mirabilis OE
1309	403	90	48	96	-4Qui3NFob1-3Gala1-3GlcAb1-3GalNAcb1-	Providencia alcalifaciens O40	P. alcalifaciens O40
1015	402	56	30	38	-3(ManNAcβ1-2)Rhaα1-2Rhaα1-2Galα1-3GlcNAcβ1-	Salmonella enterica O42	S. enterica O42
1617	400	281	243	112	-4(S,R-CetLys2-6)GlcAb1-6GalNAca1-6GlcNAcb1-3GlcNAcb1-	Proteus mirabilis O60	P. mirabilis O60
8003	400	125	121	7	-4(Fuca1-3)GlcNAc6(30%)Aca1-4GlcAa1-3Fuca1-3GlcNAcb1- LPS	Escherichia coli O168 LPS	E. coli O168 LPS
1305	399	232	121	166	Providencia rustigianii O11 capsular polysaccharide	Providencia rustigianii O11 capsular polysaccharide	P. rustigianii O11 CPS
198	398	222	134	126	4,6-O-Su2-GalNAcb1-4GlcNAcb-sp3		LacdiNAc4',6'Su2
1303	396	214	107	393	-4GlcNAcb1-3GlcAa1-4GlcNAca1-3Rha2Acb1-	Providencia alcalifaciens O7	P. alcalifaciens O7
1603	396	39	10	34	-2Glcb1-3L6dTal2(85%)Aca1-3GlcNAcb1-	Proteus mirabilis 3B-m	P. mirabilis 3B-m
1254	394	140	81	67	-2(ManNAca1-3)Rhaa1-3Rhaa1-3Rhaa1-3GalNAca1-	Escherichia coli O154	E. coli O154
1242	393	167	103	295	-4GlcAb1-4(GlcNAcb1-2)GlcAb1-3GlcNAca1-	Escherichia coli O30	E. coli O30
336	390	74	23	58	αKdo-(2→8)-αKdo-(2→4)-αKdo-sp11		A128
1610	387	54	83	18	-3LQuiNAca1-3GlcNAca1-6(S-Lac-1-3)GlcNAca1-	Proteus mirabilis O31	P. mirabilis O31
262	378	105	94	14	Galb1-3GalNAcb1-3Galβ-sp4		Tbb-A
2203	376	312	179	169	-3GlcNAcb1-2(Glca1-3)Rhaa1-2Rhaa1-3Rha2Aca1-	Shigella flexneri type 3a	Sh. flexneri type 3a
403	374	160	77	122	Galb1-3GlcNAcb1-3Galb1-4GlcNAcb-sp2		LeC3'LN
248	372	19	14	10	GlcNAcb1-3Galb1-4Glcb-sp2		GN3'Lac
1704	370	215	111	127	-6GlcNAc3(S-Lac)a1-3LQuiNAca1-3GlcNAca1-	Proteus penneri 28	P. penneri 28
210	370	163	75	107	L,D-Hep-(1→5)-αKdo-4-phosphate-sp11		JN
1224	366	376	207	225	-2Rib-ol5-P-6Gala1-3FucNAma1-3(GlcNAcb1-4)GlcNAcb1-	Escherichia coli O151	E. coli O151
127	365	102	72	44	Galb1-4Glcb-sp4-Phe		Lac-Phe
435	365	110	38	76	Neu5Aca2-3Galb1-4(2-O-Su-Fuca1-3)(6-O-Su)GlcNAcb-sp3		SiaLeX6,2'''Su2
436	364	70	35	53	4-O-Su-Neu5Aca2-3Galb1-4(Fuca1-3)(6-O-Su)GlcNAcb-sp3		SiaLeX6,4''Su2
1020	363	228	137	179	-7Neu5Acα2-3FucNAmα1-3GlcNAc6Acβ1-	Salmonella enterica O21	S. enterica O21
1504	363	250	165	121	-3Rhab1-4(Glca1-3)Rhaa1-2Rhaa1-3Gala1-3DFucNAca1-	Enterobacter cloacae G3421	E. cloacae G3421
1601	362	64	124	40	Proteus mirabilis 12B-r	Proteus mirabilis 12B-r	P. mirabilis 12B-r
1012	359	431	298	251	-2(Fuc3NFoα1-3)Manβ1-3Glcβ1-3GlcNAcβ1-	Salmonella enterica O60	S. enterica O60
1806	359	149	40	199	-4GlcAb1-3GlcNAcb1-2(R-3HOBut1-2L-Ala1-4)Qui4Nb1-3Gala1-	Proteus vulgaris O4	P. vulgaris O4
1310	358	50	62	30	-3GlcAb1-4(Glca1-3)Fuca1-4Fuca1-2Glcb1-3GlcNAca1-	Providencia alcalifaciens O46-deAc	P. alcalifaciens O46deAc
625	357	36	23	17	(GlcAb1-3GlcNAcb1-4)11-12-NH2-ol	hyaluronic acid	HyalU(11-12)-ol
1250	356	192	105	415	-3(Rhaa1-4)GlcAa1-2Rhaa1-2Rhaa1-2Gala1-3GalNAcb1-	Escherichia coli O120	E. coli O120
1612	356	59	42	20	-2Fuc3N(R-3HOBu)4Acb1-6Glc3Aca1-4GlcAb1-3GlcNAca1-	Proteus mirabilis O35	P. mirabilis O35
850	354	53	27	37	Galb1-3(6-O-Su)GalNAca-sp3	6-suTF	6SuTF
1414	352	174	108	116	-2Rha3Acα1-6GlcNAcα1-4LGalNAcAα1-3QuiNAc4NSHbβ1-	Pseudomonas aeruginosa O3ab	P. aerginosa O3ab
377	352	50	26	37	Galb1-3GlcNAcb1-3Galb1-3GlcNAcb-sp2		LeCb3'LeC
1016	349	197	253	68	-2Ribfβ1-4Galβ1-4GlcNAcα1-4Galβ1-3GlcNAcα1-	Salmonella enterica O52	S. enterica O52
376	349	32	15	24	Galb1-3GlcNAcb1-3Galb1-4Glcb-sp4	N-acetyllacto-N-tetraose, LNT	LNT
529	348	64	38	71	Neu5Aca2-6(Galb1-3)GlcNAcb1-3Galb1-4Glcb-sp4	LSTb	LSTb
902	346	50	11	42	BovS10G (Ser-Ala-Pro-Asp-Thr-Arg-Pro-Ala-Pro-Gly-NH2)		BovS10G
267	345	129	56	115	GlcNAcb1-3Galb1-3GlcNAcb-sp3		GlcNAc3'Lec
1245	343	136	67	94	-2Galb1-4Manb1-4Gala1-3GlcNAcb1-	Escherichia coli O40	E. coli O40
535	342	34	20	23	Neu5Aca2-8Neu5Aca2-3(GalNAcb1-4)Galb1-4Glcβ-sp4	GD2	GD2-Gly
44	340	287	162	203	GlcAa-sp3	α-glucuronic acid	aGU
539	340	54	44	34	Galb1-4GlcNAcb1-6(Fuca1-2Galb1-3GlcNAcb1-3)Galb1-4Glcb-sp4	MFLNH I	MFLNH I
852	338	54	73	23	GlcNAcb1-4-[HOOC(CH3)CH]-3-O-GlcNAca-sp4		GN-aMur
199	336	129	64	92	4,6-O-Su2-GalNAcb1-4-(3-O-Ac)GlcNAcb-sp3		3Ac-LacdiNAc4',6'Su2
1249	334	194	84	132	Escherichia coli O102	Escherichia coli O102	E. coli O102
1231	333	246	133	130	-2Glcβ1-6GlcNAcα1-3FucNAcα1-3GlcNAcβ1-	Escherichia coli O12	E. coli O12
1418	332	200	178	82	-3R-3HOBut1-7Pse4Ac5Acb2-4DFucNAca1-3QuiNAcb1-	Pseudomonas aeruginosa O9ad	P. aerginosa O9ad
501	332	34	18	18	Galb1-3GalNAcb1-3Gala1-4Galb1-4Glcb-sp4	Gb5	Gb5
1212	331	370	223	235	-3)Fuca1-3Xlufb1-	Escherichia coli O95	E. coli O95
332	331	97	62	48	Neu5Aca2-3Galb1-4Glcb-sp4-Asn		3’SL-Asn
2218	330	107	66	394	Shigella flexneri type Ya	Shigella flexneri type Ya	Sh. flexneri type Ya
166	329	72	95	37	GlcAb1-6Galb-sp3		GUb6A
536	328	64	32	55	Neu5Aa2-3Galb1-3GlcNAcb1-3Galb1-4Glcb-sp4	LSTa	LSTa
1223	327	59	26	44	-3(S-Lac2-4)GlcNAcb1-2Rhaa1-2Rhaa1-3(Glcb1-2)Rhaa1-3GlcNAcb1-	Escherichia coli O150	E. coli O150
123	326	112	38	85	Manβ1-4GlcNAcb-sp4		Mb4GN
1248	326	133	92	47	GlcNAca1-2Glca1-2Glca1-3(Gala1-6)Glca1-/inner core-lipid A/	Escherichia coli O100	E. coli O100
382	326	80	58	27	Galb1-3GalNAcb1-4Galb1-4Glcb-sp3	GA1, asialo-GM1	aGM1
23	325	278	119	265	GalNAcb-sp4		bAN-Gly
322	324	59	43	32	(Neu5Aca2-8)3b-sp3		(Sia)3b
1615	321	265	113	255	-4(GalA6(L-Thr)3Aca1-3)GalNAcb1-3Rhab1-4GlcNAc6Acb1-	Proteus mirabilis O58	P. mirabilis O58
335	321	53	31	24	Neu5Acα2-3Galβ1-3(6-O-Su)GlcNAcβ-sp3		3'SiaLeC6Su
134	318	86	67	31	Galb1-4Glcb-sp4-Arg		Lac-Arg
541	318	78	36	54	Galb1-4(Fuca1-3)GlcNAcb1-6(Fuca1-2Galb1-3GlcNAcb1-3)Galb1-4Glcb-sp4	DFLNH (a)	DFLNH (a)
1701	317	146	72	84	-3GlcAb1-4(Gala1-3)FucNAca1-3GlcNAca1-	Proteus penneri 107	P. penneri 107
1011	316	251	144	138	-3(GalNAcA6NH2α1-2)Rhaα1-2Rhaα1-3Rhaα1-2Rhaα1-3GlcNAcβ1-	Salmonella enterica O62	S. enterica O62
1253	314	341	151	228	-2Ribfb1-4Galb1-4GlcNAca1-4Galb1-3GlcNAca1-	Escherichia coli O153	E. coli O153
277	312	29	11	20	GalN(Gc)a1-3(Fuca1-2)Galb-sp3	Atri(Gc)	NGcAtri
401	310	87	52	49	Galb1-3GlcNAcb1-3Galb1-3GlcNAcb-sp3		LeC3'LeC
1219	309	150	109	61	-2(Glca1-3)Mana1-3Fuca1-3GalNAca1-4(Galb1-3)GalNAcb1-	Escherichia coli O125	E. coli O125
181	308	158	49	118	3,4-O-Su2-Galb1-4GlcNAcb-sp3		LN3'4'Su2
229	308	42	19	31	Galb1-3Galb1-4GlcNAcb-sp4		Ab3'LN-Gly
324	308	50	30	24	Neu5Aca2-6Galb1-3(6-O-Su)GlcNAcβ-sp3		6'SiaLeC6Su
542	308	33	26	13	Galb1-3GlcNAcb1-3Galb1-4(Fuca1-3)GlcNAcb1-6(Galb1-3GlcNAcb1-3)Galb1-4Glcb-sp4	MF(1-3)iLNO	MF(1-3)iLNO
384	306	53	61	29	Galb1-4GlcNAcb1-3Galb1-4GlcNAcb-sp2	i	LN3'LN-C2
1222	305	311	201	265	-3Rhaa1-3Rhaa1-2Glca1-3GlcNAca1-	Escherichia coli O148	E. coli O148
496	304	53	21	37	Fuca1-2Galb1-3(Fuca1-4)GlcNAcb1-3Galb1-4Glcb-sp4	Leb(hexa)	LeBLac
540	304	69	30	43	Galb1-4(Fuca1-3)GlcNAcb1-6(Neu5Acα2-6Galb1-4GlcNAcb1-3)Galb1-4Glcb-sp4	MSMFLNnH	MSMFLNnH
851	304	59	59	26	Gala1-3(6-O-Su)GalNAca-sp3		6SuTaa
482	303	95	61	51	Gala1-3(Fuca1-2)Galb1-3(Fuca1-4)GlcNAcb-sp3	BLeb	BLeB
128	302	75	54	25	Galb1-4Glcb-sp4-Trp		Lac-Trp
479	301	35	17	25	Fuca1-2Galb1-3GlcNAcb1-3Galb1-4Glcb-sp4	H(type1), LNFP I	Htype1Lac
504	301	38	30	15	(Aβ1-4GNβ1-2Mα1)2-3,6-Mβ1-4GNβ1-4GNβ-sp4		9-OS
507	301	48	29	32	GalNAca1-3GalNAcb1-3Gala1-4Galb1-4Glcb-sp3	Fs-5	Fs-5
137	300	39	32	8	Galb1-4Glcb-sp4-Nle		Lac-Nle
274	300	43	31	14	GalNAca1-3Galb1-4GlcNAcβ-sp3		ANa3'LN
2013	298	193	113	122	Shigella boydii type X	Shigella boydii type X	Sh. boydii type X
428	298	16	19	5	Neu5Aca2-3Galb1-4(Fuca1-3)(6-O-Su)GlcNAcb-sp3	6-O-Su-SiaLex	SiaLeX6Su
434	297	39	25	18	Neu5Aca2-8Neu5Aca2-3Galbl-4Glcb-sp4	GD3	GD3
389	296	30	28	17	GalNAcb1-3Gala1-4Galb1-4Glcb-sp3	Gb4, P	Gb4
15	293	168	120	79	HOCH2(HOCH)4CH2NH2	aminoglucitol	glucitol
1024	290	277	151	220	-3(Rha2(%)Ac3(%)Ac4(%)Acα1-4GalAα1-2)Rhaα1-4Glcα1-2Rhaα1-3GlcNAcβ1-	Cronobacter sakazakii G2356 O2	C. sakazakii G2356 O2
177	288	80	35	51	3-O-Su-Galb1-4(6-O-Su)GlcNAcb-sp3		LN3'6Su2
2220	288	66	44	38	-2(EtN1-P-3)Rhaa1-2(20%EtN1-P-3)Rhaa1-3Rhaa1-3GlcNAc6(45%)Acb1-	Shigella flexneri Yv	Sh. flexneri type Yv
1227	286	185	159	81	-2Galb1-4Manb1-4Gala1-3GlcNAcb1-	Escherichia coli O40	E. coli O40
182	286	110	42	82	3,6-O-Su2-Galb1-4GlcNAcb-sp2		LN3'6'Su2
2211	286	162	120	87	-3GlcNAcb1-2(Glca1-3)Rhaa1-2Rhaa1-3Rhaa1-	Shigella flexneri type X	Sh. flexneri type X
505	284	56	18	47	(GNβ1-2Mα1)2-3,6-Mβ1-4GNβ1-4GNβ-sp4		7-OS
481	280	29	13	18	Gala1-3Galb1-4GlcNAcb1-3Galb1-4Glcb-sp4	Galili (penta)	Galili5
243	279	83	13	72	GlcNAca1-3Galb1-4GlcNAcb-sp3		GNa3'LN
183	278	126	118	12	4,6-O-Su2-Galb1-4GlcNAcb-sp2		LN4'6'Su2-C2
250	278	37	20	19	GlcNAcb1-3Galb1-4GlcNAcb-sp3		GN3'LN
115	277	33	21	21	GlcNAcb1-4GlcNAcb-Asn	chitobiose-Asn	Ch2-Asn
249	276	67	18	50	GlcNAcb1-3Galb1-4GlcNAcb-sp2		GN3'LN-C2
88	276	26	13	46	Galb1-3GalNAcb-sp3	Tββ	Tbb
1225	275	73	35	42	-8(D-Ala1-7)Leg5Aca2-4GlcAb1-3GlcNAcb1-	Escherichia coli O161	E. coli O161
1241	275	138	41	401	Escherichia coli O81	Escherichia coli O81	E. coli O81
19	275	103	74	35	ManNAcb-sp4		bMN
538	275	4	5	1	Galb1-4(Fuca1-3)GlcNAcb1-6(Galb1-3GlcNAcb1-3)Galb1-4Glcb-sp4	MFLNH III	MFLNH III
2102	274	221	116	158	-1D-Gro3-P-6Glcb1-4(Glca1-6Gal2(25%)Aca1-3)FucNAca1-3GlcNAcb1-	Shigella dysenteriae type 11	Sh. dysenteriae type 11
328	274	103	62	54	Neu5Aca2-3Galb1-4Glcb-sp4-Phe		3'SL-Phe
480	273	66	43	32	Fuca1-2Galb1-3GlcNAcb1-3Galb1-4GlcNAcb-sp2	H(type 1) penta	Htype1LN
1216	270	177	79	134	-3Rib-ol5-P-6Gala1-3FucNAma1-3GlcNAcb1-	Escherichia coli O118	E. coli O118
152	270	139	127	24	3-O-Su-Galb1-4Glcb-sp2	SM3	Lac3'Su
2012	270	173	99	199	-4Glca1-4GlcAb1-3GlcNAca1-3Rhaa1-	Shigella boydii type 9	Sh. boydii type 9
420	270	12	6	9	4-O-SuGalb1-4GlcNAcb1-3Galb1-4GlcNAcb-sp3		(4'SuLN)3'LN
21	269	225	92	234	Galb-sp4		bA-Gly
86	268	105	47	78	Galb1-3GlcNAcb-sp2	Lec	LeC-C2
1215	267	192	131	91	-4(GlcpNAcb1-3)GalNAca1-2Glca1-4L-IdoAa1-3GalNAcb1-	Escherichia coli O112ab	E. coli O112ab
58	267	70	99	35	Fucβ-sp3		bF
333	266	40	24	17	Neu5Gcα2-3Galβ1-3(6-O-Su)GlcNAcβ-sp3		3'SiaLeC(Gc)6Su
143	264	53	32	24	Fuca1-2(3-O-Su)Galb-sp3		Hdi3Su
226	264	15	4	12	Gala1-3(Fuca1-2)Galb-sp3	Btri	Btri
508	264	93	52	43	GalNAcb1-3(Fuc1-2)Gal1-4(Fuc1-3)GlcNAc-sp3		ALeYb
537	264	76	56	37	Neu5Aa2-3Galb1-4GlcNAcb1-3Galb1-4Glcb-sp4	LSTd	LSTd
146	263	132	71	77	Galb1-4(6-O-Su)Glcb-sp2		Lac6Su
329	263	24	12	19	Neu5Aca2-3Galb1-4Glcb-sp4-Trp		3'SL-Trp
334	263	28	13	39	Neu5Gcα2-3Galβ1-4(6-O-Su)GlcNAcβ-sp3		3'SLN(Gc)6Su
1019	262	178	71	232	-2Glcα1-6Glcα1-4(GlcNAcβ1-3)Galα1-3GlcNAcβ1-	Salmonella enterica O44	S. enterica O44
373	262	62	41	39	Gala1-3Galb1-4GlcNAcb1-3Galb-sp3	Galili (tetra)	Galili4
1611	261	91	25	73	-2(Rib-ol5-P-3)Galb1-3GlcNAca1-3(EtN1-75%P-6)Glcb1-3GlcNAcb1-	Proteus mirabilis O33	P. mirabilis O33
178	261	139	85	69	6-O-Su-Galb1-4(6-O-Su)Glcb-sp2		Lac6,6'Su2
237	260	30	12	21	GalNHa1-3(Fuca1-2)Galb-OCH2CH2CH2NHAc	ABtri	ABtri
433	260	30	16	16	Neu5Aca2-6(Neu5Aca2-3Galb1-3)GalNAca-sp3		Sia2-3',6TF
53	260	88	41	120	Neu5Gcb-sp3		bSia5Gc
117	258	47	25	34	GlcNAcb1-4GlcNAcb-sp4	chitobiose	Ch2-Gly
2003	258	79	33	54	-6Gala1-4GlcAb1-6Galb1-4Galb1-4GlcNAcb1-	Shigella boydii type 14	Sh. boydii type 14
2008	258	36	27	13	-2Ribfb1-4GalAa1-3GlcNAca1-2(Galfb1-3)Rhaa1-2Rhaa1-2Ribfb1-4GalAa1-	Shigella boydii type 2	Sh. boydii type 2
239	258	50	32	26	GalNAcb1-3(Fuca1-2)Galb-sp3		Fa2(ANb3)A
429	258	16	6	14	Neu5Aca2-3(6-O-Su)Galb1-4(Fuca1-3)GlcNAcb-sp3	6'-O-Su-SiaLex	SiaLeX6'Su
165	257	279	154	141	GlcAb1-3Galb-sp3		GUb3A
442	255	46	25	25	Neu5Aca2-3(GalNAcb1-4)Galb1-4Glcb-sp4	GM2	GM2
1246	254	57	30	66	-4(D-aThr3(70%)Ac2-6)GlcAb1-6Galb1-6Glcb1-3GalNAc6(15%)Acb1-	Escherichia coli O46	E. coli O46
190	254	71	67	14	Galb1-4-(6-P)GlcNAcb-sp2		LN6P
1402	253	109	77	47	-3Rhaa1-4LGalNAcAa1-3QuiNAca1-	Pseudomonas aeruginosa O10ac(F5)	P. aerginosa O10ac(F5)
1807	252	142	58	104	-4Glc6(65%)Aca1-3GlcA4Acb1-3GlcNAca1-3GlcA4(87%)Acb1-	Proteus vulgaris O46	P. vulgaris O46
287	252	44	26	23	3-O-Su-Galb1-3(Fucα1-4)GlcNAcb-sp3	3'-O-Su-Lea	3'SuLeA
138	251	19	16	7	Galb1-4Glcb-sp4-Val		Lac-Val
2	251	198	53	208	Gala-sp3		aA
264	251	42	20	36	Galb1-4Galb1-4GlcNAcb-sp3		Ab4'LN
627	250	46	18	29	(Siaα2-6Aβ1-4GNβ1-2Mα1)2-3,6-Mβ1-4GNβ1-4GNβ-sp4	11-OS, YDS	11-OS
488	249	21	13	14	Galb1-4GlcNAcb1-6(Galb1-4GlcNAcb1-3)GalNAca-sp3		LN2-3,6Tn
49	249	40	9	33	Neu5Aca-sp9		Sia-Bn
1002	247	100	49	54	-2Rib-ol5-P-6Galα1-3FucNAmα1-3GlcNβ1-	Salmonella enterica O47-deAc	S. enterica O47deAc
363	247	30	23	9	Gala1-3(Fuca1-2)Galb1-3GalNAcb-sp3	B (type 4)	Btype4
60	247	105	87	53	6-O-Su-Galb-sp3		bA6Su
1009	246	165	90	170	-3(S-3HOBut1-2Ala1-4)Qui4Nβ1-6GlcNAcα1-3QuiNAcα1-3GlcNAcα1-	Salmonella enterica O58	S. enterica O58
383	246	29	38	13	Galb1-4GlcNAcb1-3Galb1-4Glcb-sp4	N-acetyllacto-neo-tetraose, LNnT	LNnT
107	245	16	6	57	GalNAcb1-4GlcNAcb-sp2	LacdiNAc	LacdiNAc-C2
530	245	30	19	13	(Neu5Aca2-3Galb1)2-3,4-GlcNAcb-sp3		(Sia3A)2-3,4GN
266	244	75	52	42	Gala1-4Galb1-4GlcNAcb-sp3	P1	P1
372	244	23	16	8	Fuca1-2Galb1-4(Fuca1-3)GlcNAcb-sp3	Ley	LeY
1616	243	135	60	101	-4(GlcAa1-3)FucNAca1-3GlcNAcb1-	Proteus mirabilis O6	P. mirabilis O6
491	242	13	9	7	GalNAca1-3(Fuca1-2)Galb1-4(Fuca1-3)GlcNAcb-sp3	ALey	ALeY
14	241	70	19	121	GlcN(Gc)b-sp4		bGN(Gc)
103	240	27	9	32	GalNAca1-3GalNAca-sp3	core 5	core5
203	240	116	60	97	Galb1-4(6-O-Su)GlcNAcb-sp2		LN6Su
326	240	17	4	15	Neu5Aca2-3Galb1-4Glcb-sp4-Ile		3'SL-Ile
263	239	13	6	39	(GalNAcb-PEG2)3-b-DD		ANb-cluster
2004	238	186	85	118	-4(GlcNAcb1-3)GalNAca1-4Glca1-4L-IdoAa1-3GalNAcb1-	Shigella boydii type 15	Sh. boydii type 15
2009	238	163	81	98	-3(GlcAb1-4)Gala1-6Mana1-2Mana1-3GalNAcb1-	Shigella boydii type 6	Sh. boydii type 6
528	238	33	22	16	Neu5Aca2-3Galb1-4(Fuca1-3)GlcNAcb1-3Galb-sp3	SiaLex-Gal	SiaLeX3A
323	237	32	13	28	Neu5Aca2-6Galb1-3GlcNAcβ-sp3	6'-SiaLec	6'SiaLeC
1008	236	107	46	104	-3Galf2(30%)Acβ1-3Galα1-	Salmonella enterica O67	S. enterica O67
247	236	17	8	13	GlcNAcb1-3Galb1-3GalNAca-sp3		GN3'TF
483	236	67	41	41	Gala1-3(Fuca1-2)Galb1-4(Fuca1-3)GlcNAcb-sp3	BLey	BLeY
387	235	59	73	19	Galb1-4GlcNAcb1-6Galb1-4GlcNAcb-sp2		LN6'LN
242	234	32	14	30	GlcNAca1-3Galb1-4GlcNAcb-sp2		GNa3'LN-C2
485	233	48	31	20	Galb1-4GalNAca1-3(Fuca1-2)Galb1-4GlcNAcb-sp3		Ab4ANa3'(Fa2')LN
509	233	56	64	25	Gal1-3GalNAc1-4(Neu5Ac2-3)Gal1-4Glc-sp4	GM1	GM1
101	232	46	20	36	GalNAca1-3GalNAcb-sp3	Fs-2	Fs-2
1235	232	183	113	73	-4(Rhaa1-2Fuca1-3)Mana1-3Fuca1-3GlcNAcb1-	Escherichia coli O36	E. coli O36
102	230	21	15	7	GalNAca1-3Galb-sp3	Adi	Adi
272	230	35	16	23	Neu5Ac2-3Gal1-4Glc-sp4-Cit		3'SL-Cit
28	230	171	77	120	Xylb-sp4		bXyl
432	230	75	54	26	Neu5Aca2-3Galb1-4(3-O-Su-Fuca1-3)GlcNAcβ-sp3		SiaLeX3'''Su
179	228	119	61	208	6-O-Su-Galb1-3(6-O-Su)GlcNAcb-sp2		LeC6,6'Su2
261	228	86	40	68	Galb1-4(Fucb1-3)GlcNAcb-sp3		bLeX
225	226	13	8	62	Gala1-4Galb1-4GlcNAcb-sp2	P1	P1
327	226	32	7	41	Neu5Aca2-3Galb1-4Glcb-sp4-Nle		3'SL-Nle
369	226	70	30	48	GalNAca1-4(Fuca1-2)Galb1-4GlcNAcb-sp3		ANa4'(Fa2')LN
1213	224	37	10	30	-3(Glca1-2)Rhaa1-2Rhaa1-2Rhaa1-3(Glca1-2)Rhaa1-	Escherichia coli O99	E. coli O99
184	224	51	22	34	4,6-O-Su2-Galb1-4GlcNAcb-sp3		LN4'6'Su2
371	224	5	2	3	Fuca1-2Galb1-3(Fuca1-4)GlcNAcb-sp3	Leb	LeB
404	224	30	26	10	GalNAc1-3Gal1-4(Fuc1-3)GlcNAc-sp3	αGalNAcLex	ANaLeX
419	224	21	20	6	3-O-SuGalb1-4GlcNAcb1-3Galb1-4GlcNAcb-sp3		(3'SuLN)3'LN
104	223	53	16	38	GalNAcb1-3Galb-sp3		ANb3A
431	223	32	21	18	Neu5Aca2-3Galb1-4(2-O-Su-Fuca1-3)GlcNAcb-sp3		SiaLeX2'''Su
802	222	63	36	36	Galb1-3GalNAc(fur)b-sp3		Tbb(f)
359	221	22	11	17	Gala1-3(Fuca1-2)Galb1-3GlcNAcb-sp3	B (type 1)	Btype1
438	221	25	10	17	Fuc1-2Gal1-4(Fuc1-3)GlcNAc-sp3		LeYbF
273	220	51	23	35	Fucb1-2Galb1-4GlcNAcβ-sp3		Fb2LN
29	220	171	93	120	Fucb-sp4		bF
406	220	60	52	33	GalNAca1-3(Fuca1-2)Gala1-3GalNAcb-sp3		Atria3AN
506	220	44	15	33	Arafb1-2Arafa1-5(Arafb1-2Arafa1-3)Arafa1-5Arafa-O(CH2)2NHCOCH2(OCH2CH2)6NH2	Ara6	Araf6
1018	219	142	42	215	-6Glcα1-4(GlcNAcβ1-3)Galβ1-3GalNAcα1-3GlcNAcβ1-	Salmonella enterica O51	S. enterica O51
325	219	53	24	41	Neu5Aca2-3Galb1-4Glcb-sp4-Ala		3'SL-Ala
437	219	50	26	29	GalNAca1-3(Fuca1-2)Galb1-3GalNAcb-sp3	A(type 4)	A(type 4)
1232	218	112	82	36	Gala1-2Gala1-2(Galb1-4)Glca1-3Glca1-/inner core-lipid A/	Escherichia coli O14	E. coli O14
187	218	64	37	47	Neu5Aca2-8Neu5Aca2-sp9	(Sia)2	(Sia)2Bn
1211	216	94	62	63	-2(Galfa1-4)Gala1-3ManNAcb1-6Galfb1-3GlcNAcb1-	Escherichia coli O85	E. coli O85
2103	216	101	34	70	-3(R-Lac2-4Glcb1-6Glca1-4)Galb1-6Galfb1-3GalNAcb1-	Shigella dysenteriae type 3	Sh. dysenteriae type 3
234	215	32	14	20	Galb1-4(Fuca1-3)GlcNAcb-sp3	Lex	LeX
222	214	32	7	28	Gala1-3Galb1-4GlcNAcb-sp3	Galili (tri)	Galili3
499	214	13	11	8	Galb1-4GlcNAcb1-6(Galb1-4GlcNAcb1-3)Galb1-4GlcNAcb-sp2	I	LN2-3',6'LN
106	213	16	9	11	GalNAcb1-4GlcNAcb-sp3	LacdiNAc	LacdiNAc
1258	213	205	103	418	-4ManNAc3NAcAb1-2Rhaa1-3Rhab1-4GlcNAca1-	Escherichia coli O180	E. coli O180
215	211	53	21	41	Fuca1-2Galb1-3GlcNAcb-sp3	Led, H (type 1)	LeD
370	211	75	41	48	GalNAcb1-3(Fuca1-2)Galb1-4GlcNAcb-sp3		ANb3'(Fa2')LN
805	211	64	35	41	GalNAcb1-4(6-O-Bn)GlcNAcb-sp3		6'Bn-LacdiNAc
171	210	87	44	44	Neu5Aca2-3GalNAca-sp3		3-SiaTn
275	210	25	16	17	GalNAcb1-3Galb1-4GlcNAcβ-sp3		ANb3'LN
426	210	36	47	13	Neu5Aca2-3Galb1-3(Fuca1-4)GlcNAcb-sp3	SiaLea	SiaLeA
100	208	20	44	11	Galb1-6Galb-sp4		Ab6A
1006	208	189	109	348	-4(Fucα1-3)GalNAcα1-6Man2(20%)Ac3(40%)Ac4(20%)Acα1-3Fucα1-3(Glcβ1-4)Galβ1-	Salmonella enterica O16	S. enterica O16
1234	208	238	133	139	Escherichia coli O27	Escherichia coli O27	E. coli O27
216	208	79	39	60	Fuca1-2Galb1-4GlcNAcb-sp3	H (type 2)	Htype2
251	208	27	14	28	GlcNAcb1-4Galb1-4GlcNAcb-sp2		GN4'LN
341	208	32	12	24	Neu5Aca2-3-(6-O-Su)Galb1-4GlcNAcb-sp2		6'Su3'SLN
360	208	9	2	8	Gala1-3(Fuca1-2)Galb1-4GlcNAcb-sp3	B (type 2)	Btype2
4	208	156	47	121	GalNAca1-OSer	Tn-Ser	TnSer
196	207	142	95	69	3-O-Su-GalNAcb1-4(3-O-Su)GlcNAcb-sp3		LacdiNAc3,3'Su2
527	207	23	8	18	Neu5Aca2-3Galb1-4GlcNAcb1-3Galb1-4GlcNAcb-sp2		3'SLN-LN
1810	206	93	57	48	-4Glcb1-3GalNAcb1-4GalNAcb1-4Galb1-	Proteus vulgaris TG251	P. vulgaris TG251
201	206	88	82	31	3,4-O-Su2-GalNAcb1-4GlcNAcb-sp3		LacdiNAc3',4'Su2
397	206	26	36	12	Galb1-3GlcN(Fm)b1-3Galb1-4GlcNAcb-sp3		LeC(Fm)b3'LN
278	205	12	7	21	GalNAcα1-3GalNAcβ1-3Galβ-sp3	Fs-3	Fs-3
1023	204	32	8	26	-3(Galβ1-4)Galβ1-4(GlcNAcβ1-2)Glcβ1-3GalNAcβ1-	Salmonella enterica 038	S. enterica O38
140	204	44	20	34	Gala1-3GalNAc(fur)b-sp3		Tab(f)
259	204	30	13	18	Galb1-4(Galb1-3)GlcNAcb-sp3		(Ab)2-3,4GN
365	204	26	18	11	Gala1-4(Fuca1-2)Galb1-4GlcNAcb-sp3		Aa4'(Fa2')LN
339	203	9	4	5	Neu5Acb2-6Galb1-3GalNAca-sp3		6'bSiaTF
144	202	42	28	19	Galb1-3(6-O-Su)GlcNAcb-sp2		LeC6Su-C2
2106	202	93	42	72	-4GlcAb1-3GalNAcb1-3(GlcNAcb1-4Glcb1-4)GalNAcb1-	Shigella dysenteriae type 8	Sh. dysenteriae type 8
268	202	34	10	36	GlсNAcb1-4(Fuca1-6)GlcNAcb-sp3		Fa6Ch2
340	202	65	47	20	Gala1-3(Neu5Acb2-6)GalNAcb-sp3		b6SiaTab
398	202	10	2	8	Galb1-3GlcN(Fm)b1-3Galb1-3GlcNAcb-sp3		LeC(Fm)3'LeC
142	201	42	24	23	GlcNAca1-3GalNAcb-sp3		GNa3AN
233	200	19	20	8	Galb1-3(Fuca1-4)GlcNAcb-sp3	Lea	LeA
246	200	36	20	25	GlcNAcb1-2Galb1-3GalNAca-sp3		GN2'TF
338	200	24	12	26	Neu5Aca2-6Galb1-3GalNAca-sp3	6'-sialyl-TF	6'SiaTF
1613	199	111	64	83	-3(EtNAc1-P-6)GlcNAca1-3D-Asp2Ac4-4)Qui4Nb1-6Glca1-4GalAa1-	Proteus mirabilis O38	P. mirabilis O38
440	199	27	8	20	Neu5Ac2-6(Fuc1-2)Gal1-4GlcNAc-sp3		bSia6'Htype2
375	198	64	23	60	Gala1-4GlcNAcb1-3Galb1-4GlcNAcb-sp3		aLN3'LN
1808	196	30	40	7	-4Glcb1-3GalNAcb1-4GalNAcb1-4Galb1-	Proteus vulgaris O65	P. vulgaris O65
228	196	24	19	8	Galb1-2Gala1-3GlcNAcb-sp3		Ab2Aa3GN
1203	194	62	49	24	-2Manα1-2(Glcα1-4)Manβ1-3GlcNAcα1-6Manα1-	Escherichia coli O44	E. coli O44
330	194	62	33	40	Neu5Aca2-3Galb1-4Glcb-sp4-Val		3'SL-Val
534	194	30	18	15	Neu5Aca2-6Galb1-4GlcNAcb1-3Galb1-4GlcNAcb-sp3		6'SLN-LN
153	193	69	77	37	6-O-Su-Galb1-4Glcb-sp2		Lac6'Su
231	193	44	21	29	Galb1-4GlcNAcb1-3GalNAca-sp3		LN3Tn
276	193	39	9	32	GlcNAcb1-4Galb1-4GlcNAcb-sp3		GN4'LN-C3
392	193	16	5	13	GalNAca1-3(Fuca1-2)Galb1-3GalNAca-sp3	A (type 3)	A(type 3)
227	192	50	7	51	Gala1-3(Fuca1-2)Galb-sp5	Btri	Btri-C8
379	192	11	22	4	Galb1-3GlcNAcb1-3Galb1-4GlcNAcb-sp3		LeC3'LN
484	192	27	17	15	GalNAca1-3(Fuca1-2)Galb1-3(Fuca1-4)GlcNAcb-sp3	ALeb	ALeB
50	192	30	16	16	Neu5Acb-sp3		bSia
260	191	58	25	47	Galb1-3(Fucb1-4)GlcNAcb-sp3		bLeA
331	191	28	19	19	Neu5Gca2-3Galb1-3GlcNAcb-sp3		3'SiaLeC(Gc)
55	191	113	77	47	3-O-Su-GlcNAcb-sp3		GN3Su
75	191	71	27	49	Gala1-2Galb-sp3		Aa2A
105	190	47	29	28	GalNAcb1-3GalNAcb-sp3	para-Fs	para-Fs
2107	190	85	77	17	-2Gal3,4(RPyr)b1-4Manb1-4Gala1-3GlcNAcb1-	Shigella dysenteriae type 9	Sh. dysenteriae type 9
381	190	32	19	18	Galb1-3GlcNAcb1-6Galb1-4GlcNAcb-sp2		LeC6'LN
253	189	59	15	45	GlcNAcb1-6Galb1-4GlcNAcb-sp2		GN6'LN
2010	188	40	56	24	-2Galfb1-3GlcNAca1-8(3HOBut1-7)Pse5Ac2-6Gala1-6Glca1-	Shigella boydii type 7	Sh. boydii type 7
180	187	74	17	79	6-O-Su-Galb1-4(6-O-Su)GlcNAcb-sp2		LN66'Su2
1804	187	114	60	61	-3GlcNAcb1-3(Qui3NAc2(65%)Ac4Aca1-2)Rhab1-4Rhaa1-4GlcAb1-	Proteus vulgaris O22	P. vulgaris O22
1214	186	104	64	114	-4-8eLeg5Ac7Aca2-6Gala1-3FucNAca1-3GlcNAca1-	Escherichia coli O108	E. coli O108
9	186	106	46	63	Glcb-sp3		bG
85	185	29	11	21	Galb1-3GlcNAcb-sp3	Lec	LeC
2206	184	168	116	93	-3(Glca1-6)GlcNAcb1-2Rhaa1-2Rhaa1-3Rha2Aca1-	Shigella flexneri type 4b	Sh. flexneri type 4b
395	184	19	4	15	GlcNAcb1-6(GlcNAcb1-3)Galb1-4GlcNAcb-sp2	Tk	Tk
98	184	46	27	28	Galb1-4GlcNAcb-sp5	N-acetyllactosamine, LN	LN-C8
99	184	22	6	17	Galb1-4GlcNAcb-sp8	N-acetyllactosamine, LN	LN-PEG
3	182	76	23	104	Galb-sp3		bA
337	182	10	12	4	GalNAc1-4Gal1-4GlcNAc-sp3		ANa4'LN
362	182	21	20	6	Gala1-3(Fuca1-2)Galb1-3GalNAca-sp3	B (type 3)	Btype3
378	182	30	21	14	Galb1-3GlcNAca1-3Galb1-4GlcNAcb-sp3		LeCa3'LN
151	181	106	45	141	6-O-Su-Galb1-3GalNAca-sp3		TF6'Su
217	181	56	17	43	Fuca1-2Galb1-3GalNAca-sp3	H (type 3)	Htype3
41	181	67	27	88	6-O-Su-GalNAca-sp3		aAN6Su
318	180	50	34	21	Neu5Aca2-6Galb1-4(6-O-Su)GlcNAcb-sp3		6'SLN6Su
43	180	109	48	76	6-O-Su-GlcNAcb-sp3		GN6Su
176	179	96	31	78	3-O-Su-Galb1-4(6-O-Su)Glcb-sp2		Lac3',6Su2
255	179	66	48	32	GlcNAcb1-6(GlcNAcb1-3)GalNAca-sp3	core 4	core4
405	179	18	12	11	Gala1-3(Fuca1-2)Gala1-4GlcNAcb-sp3		Btria4GN
17	178	149	82	206	Mana-sp4		aM-Gly
1707	178	103	74	54	-4(Glca1-3)Glcb1-3Galb1-3GalNAcb1-4Rib-ol5-P-	Proteus penneri 75	P. penneri 75
37	178	143	72	95	3-O-Su-Galb-sp3		bA3Su
399	178	27	33	11	Galb1-3GlcNAca1-3Galb1-3GlcNAcb-sp2		LeCa3'LeC-C2
1026	176	49	31	20	-2(Glcα1-4)Glcβ1-2Fuc3NRHbβ1-6GlcNAcα1-4GalNAcα1-3(Glcα1-6)GlcNAcβ1-	Cronobacter sakazakii G2594 O4	C. sakazakii G2594 O4
1803	176	65	26	57	-4GalN6Aca1-3DFuc2Aca1-3(EtN1-P-6)GlcNAcb1-3Gala1-	Proteus vulgaris O19ab	P. vulgaris O19ab
423	176	19	9	12	Neu5Aca2-3Galb1-4(Fuca1-3)GlcNAcb-sp3	SiaLex	SiaLeX
89	176	51	28	32	Galb1-3GalNAca-sp3	TF, core 1	TF
161	175	46	17	30	6-O-Su-Galb1-3GlcNAcb-sp3		LeC6'Su
2208	175	130	101	43	-3GlcNAcb1-2(Glca1-3)Rhaa1-2(Glca1-3)Rhaa1-3Rhaa1-	Shigella flexneri type 5b	Sh. flexneri type 5b
2215	175	92	57	56	-2(EtN1-P-3)Rhaa1-2Rhaa1-3Rhaa1-3(Glca1-6)GlcNAcb1-	Shigella flexneri 4av	Sh. flexneri 4av
256	175	53	43	14	GlcNAcb1-6(GlcNAcb1-4)GalNAca-sp3		GN2-4,6Tn
380	175	18	9	50	Galb1-3GlcNAca1-6Galb1-4GlcNAcb-sp2		LeCa6'LN
441	175	33	16	19	Neu5Ac2-6(Fuc1-2)Gal1-4GlcNAc-sp3		Sia6'Htype2
113	174	41	24	26	GlcNAcb1-3GalNAca-sp3	core 3	core3
1236	174	42	30	18	-4(D-Gro1-P-O-3)GalNAcb1-3Gala1-4Galb1-3GalNAcb1-	Escherichia coli O37	E. coli O37
800	173	17	9	61	GlcNAca1-4GlcNAcb-sp3		GNa4GN
807	173	36	18	26	GlcNAcb1-4GlcNAca-sp4		Ch2a
211	172	110	54	60	αKdo-(2→8)-αKdo-sp11		A78
2205	172	167	92	283	-3(Glca1-6)GlcNAcb1-2Rhaa1-2Rhaa1-3Rhaa1-	Shigella flexneri type 4a	Sh. flexneri type 4a
361	172	40	14	28	Gala1-3(Fuca1-2)Galb1-4GlcNAcb-sp2	B (type 2)	Btype2-C2
245	171	21	9	19	GlcNAca1-6Galb1-4GlcNAcb-sp2		GNa6'LN
388	170	19	10	10	Galb1-4GlcNAcb1-6(Galb1-3)GalNAca-sp3		LN6TF
2007	169	190	117	223	-3Rhab1-4Rhaa1-2Rhaa1-2GalAa1-3GalNAca1-	Shigella boydii type 18	Sh. boydii type 18
254	168	24	4	25	GlcNAcb1-6(Galb1-3)GalNAca-sp3	core 2	core2
364	168	34	13	24	Gala1-3Galb1-4(Fuca1-3)GlcNAcb-sp3	αGalLex	aGalLeX
235	167	10	5	38	GalNAca1-3(Fuca1-2)Galb-sp3	Atri	Atri
366	167	19	16	4	GalNAca1-3(Fuca1-2)Galb1-3GlcNAcb-sp3	A (type 1)	Atype1
425	167	43	27	25	Neu5Aca2-3Galb1-4(Fucb1-3)GlcNAcb-sp3		bF-SiaLeX
145	166	56	28	32	Galb1-3(6-O-Su)GlcNAcb-sp3		LeC6Su
139	165	63	53	35	Galb1-4GlcNAca-sp3		LNa
236	164	17	9	10	GalNAca1-3(Fuca1-2)Galb-sp5	Atri	Atri-C8
38	164	50	29	41	3-O-Su-GalNAcb-sp3		bAN3Su
489	164	44	21	45	Galb1-4GlcNAcb1-3(GlcNAcb1-6)Galb1-4GlcNAcb-sp2		LN3'(GN6')LN
52	164	113	66	61	Neu5Gca-sp3		aNeu5Gc
118	162	42	24	25	GlcNAcb1-6GalNAca-sp3	core 6	core6
396	162	16	7	12	(GlcNAcb1)3-3,4,6-GalNAca-sp3		GN3-3,4,6Tn
7	162	128	48	152	Glca-sp3		aG
374	161	35	14	48	Gala1-3(Gala1-4)Galb1-4GlcNAcb-sp3		Aa2-3',4'LN
490	159	44	28	31	Galb1-4GlcNAcb1-6(GlcNAcb1-3)Galb1-4GlcNAcb-sp2		LN6'(GN3')LN
136	158	35	1	35	Galb1-4Glcb-sp4-Ile		Lac-Ile
321	158	44	25	29	(Neu5Aca2-8)3-sp3	(Sia)3	(Sia)3
368	158	42	24	20	GalNAca1-3(Fuca1-2)Galb1-4GlcNAcb-sp3	A (type 2)	Atype2
2209	157	144	80	80	-2Rha3(%)Ac4(%)Aca1-2Rhaa1-4GalAb1-3GalNAcb1-	Shigella flexneri type 6	Sh. flexneri type 6
386	157	44	31	21	Galb1-4GlcNAca1-6Galb1-4GlcNAcb-sp2		LNa6'LN
320	156	59	38	35	4-O-Su-Neu5Aca2-3(6-O-Su)Galb1-4GlcNAcb-sp3		3'SLN6',4''Su2
801	156	78	37	50	GalNAca1-3GalNAc(fur)b-sp3		Fs(f)-2
188	155	122	76	79	Neu5Aca2-8Neu5Acb-sp9		(Sia)2-bBn
11	154	71	48	34	GlcNAcb-sp2		GN-C2
1703	153	85	58	32	-4(Glca1-2)GlcA3Acb1-3GlcNAca1-2(R-3HOBut1-3)Fuc3Nb1-6Glc4Aca1-	Proteus penneri 17	P. penneri 17
191	153	67	80	36	6-P-Galb1-4GlcNAcb-sp2		LN6'P
116	152	46	19	50	GlcNAcb1-4GlcNAcb-sp3	chitobiose	Ch2
209	152	64	76	19	αKdo-(2→4)-αKdo-sp11		A58
2213	152	148	96	101	-3Rhaa1-3(Glca1-4)GlcNAcb1-2Rhaa1-2Rhaa1-	Shigella flexneri type 1a	Sh. flexneri type 1a
132	151	16	9	8	Galb1-3GalNAca-sp5	TF	TF-С8
296	151	67	33	41	Neu5Aca2-6Galb1-4Glcb-sp4	6'SL	6'SL-Gly
197	148	50	24	35	3,6-O-Su2-GalNAcb1-4GlcNAcb-sp3		LacdiNAc3',6'Su2
206	148	39	32	16	Neu5Gca2-3Galβ-sp3		Neu5Gc3A
47	148	107	20	94	6-H2PO3Mana-sp3	Man6P	M6P
1003	147	16	5	277	-4(Fucα1-3)GalNα1-6ManNα1-3Fucα1-3(Glcβ1-4)Galβ1-	Salmonella enterica O16-deAc	S. enterica O16deAc
2210	146	83	34	78	-2Rha3(60%)Ac4(30%)Aca1-2Rhaa1-4GalAb1-3GalNAcb1-	Shigella flexneri type 6b	Sh. flexneri type 6b
232	146	16	13	7	Galb1-4GlcNAcb1-6GalNAca-sp3		LN6Tn
2005	144	55	48	19	-4GlcAb1-2(Gala1-3)Man6(50%)Acb1-4Manb1-3GlcNAcb1-	Shigella boydii type 16	Sh. boydii type 16
160	143	57	29	29	6-O-Su-Galb1-3GlcNAcb-sp2		LeC6'Su-C2
96	142	35	15	29	Galb1-4GlcNAcb-sp2	N-acetyllactosamine, LN	LN-C2
56	141	115	74	54	Gala-sp7		aA-Ph
71	140	77	39	82	Fuca1-2Galb-sp3	Hdi	Hdi
402	138	29	15	22	GalNAca1-3(Fuca1-2)Gala1-4GlcNAcb-sp3		Atria4GN
1025	136	34	19	98	-3FucNAcα1-4(GlcNAcβ1-2)GalAα1-3FucNAcα1-3GlcNAcβ1-	Cronobacter sakazakii G2592 O7	C. sakazakii G2592 O7
2002	136	79	33	63	-3GlcNAcb1-4GlcA3Acb1-2(Rha3Aca1-3)Mana1-4Galb1-	Shigella boydii type 12	Sh. boydii type 12
2212	136	109	84	51	-2Rhaa1-2Rhaa1-3Rhaa1-3GlcNAcb1-	Shigella flexneri type Y	Sh. flexneri type Y
2216	136	149	92	97	Shigella flexneri type 5c	Shigella flexneri type 5c	Sh. flexneri type 5c
24	135	65	33	37	GlcNAca-sp3		GNa
288	135	16	23	9	3-O-Su-Galb1-4(Fuca1-3)GlcNAcb-sp3	3'-O-Su-Lex	3'SuLeX
2104	134	75	47	45	-3GlcNAca1-3(Fuc3Ac4Aca1-4)GlcNAca1-4GlcAa1-3Fuca1-	Shigella dysenteriae type 4	Sh. dysenteriae type 4
76	134	86	66	30	Gala1-3Galb-sp3	Bdi	Bdi
212	131	100	42	72	D-glycero-α-D-talo-octulosonic acid (Ko)-(2→4)-αKdo-sp11		NW61S
2001	130	69	25	90	-3(Ribfb1-4GlcAb1-4)Gala1-6Mana1-2Mana1-3GalNAcb1-	Shigella boydii type 10	Sh. boydii type 10
810	129	25	5	21	GalNGca1-3GalNAca-sp3		core5Gc
1230	126	95	48	91	Escherichia coli O10a10b	Escherichia coli O10a10b	E. coli O10a10b
316	126	14	6	10	Fuca1-2(6-O-Su)Galb1-4GlcNAcb-sp3	6’-suH(type2)	6'SuHtype2
809	123	27	13	14	GalNAcb1-3GalNAca-sp3		ANb3ANa
192	122	83	36	116	GalNAcb1-4(6-O-Su)GlcNAcb-sp3		LacdiNAc6Su
319	122	91	39	92	Neu5Aca2-3(6-O-Su)Galb1-4GlcNAcb-sp3		3'SLN6'Su
302	120	39	34	13	Neu5Acb2-6Galb1-4GlcNAcb-sp3		b6'SLN
309	116	22	10	17	Neu5Aca2-6(Neu5Aca2-3)GalNAca-sp3		Sia2-3,6Tn
315	116	34	21	17	Neu5Aca2-3Galb1-4-(6-O-Su)GlcNAcb-sp3		3'SLN6Su
48	112	57	24	59	Neu5Aca-sp3		Sia
1022	111	123	42	191	-3(Ser2Ac1-4)Qui4Nβ1-3Ribfβ1-4GalNAcα1-3GlcNAcα1-	Salmonella enterica O56	S. enterica O56
1004	110	60	14	182	-2Fucα1-2Galβ1-3GalNAcα1-3GlcNAcα1-	Salmonella enterica O13	S. enterica O13
2201	109	75	55	29	-3GlcNAcb1-2Rhaa1-2Rhaa1-3(Glca1-4)Rhaa1-	Shigella flexneri type 2a	Sh. flexneri type 2a
156	108	35	15	20	3-O-Su-Galb1-4GlcNAcb-sp2		LN3'Su-C2
194	106	80	22	76	6-O-Su-GalNAcb1-4GlcNAcb-sp3		LacdiNAc6'Su
804	106	22	12	11	[Galb1-4GlcNAcb-OCH2CH2]2NH		LN_dimer
20	105	61	31	37	Rhaa-sp3		aR
200	104	59	40	25	4-O-Su-GalNAcb1-4GlcNAcb-sp3		LacdiNAc4'Su
208	104	73	20	110	Gal1-3GlcNAc-sp4	Lec	LeC-Gly
1208	102	52	23	32	-4(R-Lac2-3Rhap2Aca1-3)Manb1-4Mana1-3GalNAcb1-	Escherichia coli O58	E. coli O58
2202	101	95	68	43	-3GlcNAcb1-2(Glca1-3)Rhaa1-2Rhaa1-3(Glca1-4)Rhaa1-	Shigella flexneri type 2b	Sh. flexneri type 2b
293	101	18	12	7	Neu5Aca2-3Galb1-4Glcb-sp3	3'SL	3'SL
294	101	13	42	0	Neu5Aca2-3Galb1-4Glcb-sp4	3'SL	3'SL-Gly
297	101	34	21	17	Neu5Acb2-6Galb1-4Glcb-sp2		b6'SL
32	101	83	33	62	GalN(Gc)b-sp3		bANGc
300	99	14	2	25	Neu5Aca2-6Galb1-4GlcNAcb-sp3	6'SLN	6'SLN
1706	98	43	30	16	-6(S-Lac2-3)GlcNAcb1-3Gala1-3GlcNAc6Acb1-	Proteus penneri 40	P. penneri 40
10	94	49	14	42	GlcNAcb-sp3		GN
170	94	53	14	38	Neu5Aca2-6Galb-sp3		Sia6A
154	92	27	8	21	3-O-Su-Galb1-3GlcNAcb-sp3		LeC3'Su
305	92	15	3	24	Neu5Gcb2-6Galb1-4GlcNAcb-sp3		b6'SLN(Gc)
307	92	21	15	12	KDNa2-3Galb1-3GlcNAcb-sp2		KDN3'LeC
51	92	40	22	20	Neu5Acb-sp9		bSia-Bn
1702	90	82	46	60	-3(Glcb1-3GlcNAc4(S-Lac)b1-2)Rhaa1-2Rhaa1-2Gal6Aca1-3GlcNAcb1-	Proteus penneri 113	P. penneri 113
173	90	21	16	9	Neu5Acb2-6GalNAca-sp3		bSiaTn
175	90	28	36	12	Neu5Gcb2-6GalNAca-sp3		bNeu5GcTn
207	90	16	0	16	Neu5Acb2-6GalNAcb-sp3		bSiaANb
6	90	67	35	44	GalNAcb-sp3		bAN
289	89	36	11	27	Neu5Aca2-6(Galb1-3)GalNAca-sp3		6SiaTF
303	89	42	33	15	Neu5Gca2-3Galb1-4GlcNAcb-sp3		3'SLN(Gc)
149	88	29	16	20	GlсNAcb1-4(6-O-Su)GlcNAcb-sp2		Ch2-6Su
158	88	10	4	7	4-O-Su-Galb1-4GlcNAcb-sp2		LN4'Su-C2
168	87	39	11	31	GlcNAcb1-4Mur-L-Ala-D-i-Gln-Lys	GMDP-Lys	GMDPLys
78	86	24	5	21	Gala1-3GalNAca-sp3	Tαα, core 8	Taa
295	84	27	16	13	Neu5Aca2-6Galb1-4Glcb-sp2	6'SL	6'SL-C2
1221	82	69	25	56	-4(GalNAcb1-3)Gala1-6Glcb1-3GalNAcb1-	Escherichia coli O130	E. coli O130
164	82	11	6	7	GlcAb1-3GlcNAcb-sp3		GUb3GN
195	82	44	13	36	6-O-Su-GalNAcb1-4(3-O-Ac)GlcNAcb-sp3		3Ac-LacdiNAc6'Su
1238	81	31	32	17	-3Gala1-3(GlcAb1-4)Fuca1-4GlcNAcb1-3Fuca1-3GlcNAcb1-	Escherichia coli O41	E. coli O41
2006	81	42	22	23	-6(R-Lac2-4)Glcb1-4GalNAca1-3GalNAcb1-	Shigella boydii type 17	Sh. boydii type 17
1027	80	79	38	68	-4Qui3NAcα1-3Rhaα1-6GlcNAcα1-4GlcAβ1-3(Glcβ1-4)GalNAcα1-	Cronobacter sakazakii G2726 O3	C. sakazakii G2726 O3
167	80	62	25	46	GlcNAcb1-4-[HOOC(CH3)CH]-3-O-GlcNAcb-sp4	GlcNAc-Mur	GN-Mur
174	80	22	18	9	Neu5Gca2-6GalNAca-sp3	Neu5GcTn	Neu5GcTn
290	80	19	13	8	Neu5Aca2-6(Gala1-3)GalNAca-sp3		A3a(Sia)Tn
291	80	42	25	20	Neu5Acb2-6(Galb1-3)GalNAca-sp3		b6SiaTF
2105	79	27	13	18	GalNAcA3Ac6NH2a1-4GalNAcAa1-3GlcNAc	Shigella dysenteriae type 7	Sh. dysenteriae type 7
1209	78	56	28	62	-4Quip3NAca1-3Rhaa1-4Galb1-3GalNAca1-	Escherichia coli O71	E. coli O71
304	78	5	3	4	Neu5Gca2-6Galb1-4GlcNAcb-sp3		6'SLN(Gc)
1007	76	75	38	117	-2(Galfα1-4)Galα1-3ManNAcβ1-6Galfβ1-3GlcNAcβ1-	Salmonella enterica O17	S. enterica O17
162	74	52	42	22	6-O-Su-Galb1-4GlcNAcb-sp2		LN6'Su-C2
27	74	99	41	77	3,6-O-Me2-Glcβ-sp3	DMG	3,6-Me2Glc
16	73	19	11	19	Mana-sp3		aM
80	72	18	14	8	Gala1-3GlcNAcb-sp3		Aa3GN
12	71	29	9	37	GlcNAcb-sp7		GN-Ph
193	70	37	18	38	3-O-Su-GalNAcb1-4GlcNAcb-sp3		LacdiNAc3'Su
77	70	18	16	2	Gala1-3GalNAcb-sp3		Tab
310	69	21	9	41	Neu5Aca2-3Galb1-4GlcNAcb-O(CH2)3NH-amide-Neu5Aca2-3Galb1-4GlcNAcb-sp3		(3'SLN)2
204	68	36	20	16	4-O-Su-GalNAcb1-4GlcNAcb-sp2		LacdiNAc4'Su-C2
81	66	28	18	15	Gala1-4GlcNAcb-sp3	aLN	aLN
1237	64	78	49	32	-3(R-3HOBut1-4)Qui4Nb1-4(Gala1-3)Mana1-4Rhaa1-3GlcNAca-	Escherichia coli O39	E. coli O39
74	64	25	14	16	Fucb1-3GlcNAcb-sp3		Fb3GN
213	62	52	34	35	Neu5Acb2-6Galb-sp3		6bSiaA
1220	58	76	27	116	-2Fuc3(65%)Ac4(35%)Aca1-2Galb1-3GalNAca1-3GalNAca1-	Escherichia coli O127	E. coli O127
159	56	15	6	11	4-O-Su-Galb1-4GlcNAcb-sp3		LN4'Su
25	56	39	28	24	GalNAcb-sp10		bAN-PEG2
73	56	1	2	0	Fuca1-4GlcNAcb-sp3	Le	Le
299	55	25	6	21	Neu5Aca2-3Galb1-3GlcNAcb-sp3	3'SiaLeC	3'SiaLeC
1218	53	38	6	51	-3(S-3HOBut1-2DAla1-4)Qui4Nb1-6GlcNAca1-3LQuiNAca1-3GlcNAc6(30%)Aca1-	Escherichia coli O123	E. coli O123
1201	52	49	25	85	-4(Colα1-3)(Colα1-6)Glcα1-4Galα1-3GlcNAcβ1-	Escherichia coli O11	E. coli O11
54	52	18	14	5	9-NAc-Neu5Aca-sp3		9NAcSia
2214	50	58	24	124	Shigella flexneri type 2c	Shigella flexneri type 2c	Sh. flexneri type 2c
2101	48	19	6	32	-3Rhaa1-3Rhaa1-2Gala1-3GlcNAca1-	Shigella dysenteriae type 1	Sh. dysenteriae type 1
1205	44	48	16	48	-3(GlcNAcβ1-2)Rhaα1-2Rhaα1-4Glcα1-3GalNAcβ1-	Escherichia coli O51	E. coli O51
298	43	13	3	11	Neu5Aca2-3Galb1-4GlcNAcb-sp3	3'SLN	3'SLN
13	41	33	23	13	GlcNAcb-sp8		GN-PEG
1705	41	13	6	7	-3Gala1-4GalNAca1-3FucNAca1-3(EtN1-P-6)GlcAcb1-	Proteus penneri 31	P. penneri 31
205	41	16	7	14	Neu5Aca2-6GalNAcb-sp3		6SiaANb
72	41	6	6	0	Fuca1-3GlcNAcb-sp3		Fa3GN
1233	38	46	24	36	-2Rhaa1-2Rhaa1-2Rhaa1-2Glca1-3GlcNAc6Aca1-	Escherichia coli O19ab	E. coli O19ab
82	34	27	8	27	Gala1-4GlcNAcb-sp8	aLN	aLN-PEG
306	33	5	3	7	9-NAc-Neu5Aca2-6Galb1-4GlcNAcb-sp3		9NAc-6'SLN
1217	32	47	18	89	-2(RhaNAc3NFob1-3)Manb1-3Gala1-4Rhaa1-3GlcNAca1-	Escherichia coli O119	E. coli O119
1204	27	48	20	39	-2(S-3HOBut1-4)Qui4Nα1-4GalNAcβ1-4Rhaα1-3GlcNAc6(30%)Acβ1-	Escherichia coli O49	E. coli O49
Block	19	17	11	25
172	18	18	10	19	Neu5Aca2-6GalNAca-sp3	SiaTn	SiaTn
